# Supplementary material for: Cooperative and individualistic functions of the microRNAs in the miR-23a~27a~24-2 cluster and its implication in human diseases
Source: Mol Cancer. 2010 Sep 3;9:232. doi: 10.1186/1476-4598-9-232 (PMC2940846; doi:10.1186/1476-4598-9-232)
Supplement: Additional file 1 — Presence/Absence of miRNAs of the two paralogous clusters in vertebrates. The presence/absence of miRNAs (-23a, 27a, -24, -23b, -27b) in vertebrates as indicated in miRBase is represented in a table. [file 1476-4598-9-232-S1.XLS]

## Sheet: Sheet1
Additional File 1: Presence/Absence of miRNAs of the two paralogous clusters in vertebrates
The presence/absence of miRNAs (-23a, 27a, -24, -23b, -27b) in vertebrates as indicated in miRBase is represented in a table.
Scientific Name	miR-23a	miR-27a	miR-24-2	miR-23b	miR-27b	miR-24-1
Bos taurus	P	P	P	P	P	P
Canis familiaris	P	P	P	P	P	P
Danio rerio	P	P	P	P	P	P
Equus caballus	P	P	P1	P	P	P1
Homo sapiens	P	P	P	P	P	P
Monodelphis domestica	P	P	P	P	P	P
Macaca mulatta	P	P	P	P	P	P
Mus musculus	P	P	P	P	P	P
Macaca nemestrina	P	P	P	A	A	P
Pongo pygmaeus	P	P	P	P	P	P
Pan troglodytes	P	P	P	P	P	P
Rattus norvegicus	P	P	P	P	P	P
Sus scrofa	P	P	P	P	P	P
Fugu rubripes	P2	A	P	P	P	P
Tetraodon nigroviridis	P2	A	P	P	P	P
Pan paniscus	P	P	A	P	A	P
Saguinus labiatus	P	P	A	A	A	A
Xenopus tropicalis	P3	P	A4	P	P	A4
Ateles geoffroyi	P	P	A	A	A	A
Gorilla gorilla	P	P	P5	A	A	A
Lemur catta	P	P	A	A	A	A
Ornithorhynchus anatinus	P	P	A	P	P	P5
Gallus gallus	A	A	A	P	P	P5
Xenopus laevis	P	A	P6	A	A	A
1. miR-24 is clustered with 23a and 27a and miR-24-2 is clustered with 23b and 27b
2. miR-23a has 3 forms 23a-1, -2, -3
3. miR-23a has 2 forms 23a-1, -2
4. miR-24b is clustered with 23a and 27a and miR-24a is clustered with 23b and 27b
5. miR-24 is present and is written P under 24-2 if clustered with 23a and 27a and written P under 24-1 if clustered with 23b and 27b
6. miR-24b is present
