# Supplementary material for: Cooperative and individualistic functions of the microRNAs in the miR-23a~27a~24-2 cluster and its implication in human diseases
Source: Mol Cancer. 2010 Sep 3;9:232. doi: 10.1186/1476-4598-9-232 (PMC2940846; doi:10.1186/1476-4598-9-232)
Supplement: Additional file 2 — Predicted targets of hsa-miR-23a, hsa-miR-27a and hsa-miR-24 by TargetScan. This file contains the list of targets of hsa-miR-23a, hsa-miR-27a and hsa-miR-24 as predicted by the TargetScan. The union of the targets of these three miRNAs is used for bioinformatic analysis as reported in the manuscript. [file 1476-4598-9-232-S2.XLS]

## Sheet: Sheet1
Additional File 2: Predicted targets of hsa-miR-23a, hsa-miR-27a and hsa-miR-24 by TargetScan
This file contains the list of targets of hsa-miR-23a, hsa-miR-27a and hsa-miR-24 as predicted by the TargetScan. The union of the targets of these three miRNAs is used for bioinformatic analysis as reported in the manuscript.
Targets of hsa-miR-23a
Gene Name	Definition
ZNF138	zinc finger protein 138
FUT9	fucosyltransferase 9 (alpha (1,3) fucosyltransferase)
SEMA6D	sema domain, transmembrane domain (TM), and cytoplasmic domain, (semaphorin) 6D
PNRC2	proline-rich nuclear receptor coactivator 2
PDE4B	phosphodiesterase 4B, cAMP-specific (phosphodiesterase E4 dunce homolog, Drosophila)
KIAA1467	KIAA1467
ZBTB34	zinc finger and BTB domain containing 34
CNOT6L	CCR4-NOT transcription complex, subunit 6-like
TMED5	transmembrane emp24 protein transport domain containing 5
ZNF267	zinc finger protein 267
ZIC4	Zic family member 4
BRWD1	bromodomain and WD repeat domain containing 1
APAF1	apoptotic peptidase activating factor 1
DEPDC1	DEP domain containing 1
C2orf69	chromosome 2 open reading frame 69
KIAA0644	KIAA0644 gene product
AUH	AU RNA binding protein/enoyl-Coenzyme A hydratase
CREBZF	CREB/ATF bZIP transcription factor
INTU	inturned planar cell polarity effector homolog (Drosophila)
USP53	ubiquitin specific peptidase 53
WBP2	WW domain binding protein 2
ETNK1	ethanolamine kinase 1
MRC1L1	mannose receptor, C type 1-like 1
MRC1	mannose receptor, C type 1
SYT4	synaptotagmin IV
TOP1	topoisomerase (DNA) I
QSER1	glutamine and serine rich 1
PKP4	plakophilin 4
LIN54	lin-54 homolog (C. elegans)
SATB1	SATB homeobox 1
COG3	component of oligomeric golgi complex 3
RAB8B	RAB8B, member RAS oncogene family
ZNF793	zinc finger protein 793
TNRC6A	trinucleotide repeat containing 6A
CDC40	cell division cycle 40 homolog (S. cerevisiae)
EFHA2	EF-hand domain family, member A2
RUFY2	RUN and FYVE domain containing 2
SETD8	SET domain containing (lysine methyltransferase) 8
C3orf52	chromosome 3 open reading frame 52
SPOPL	speckle-type POZ protein-like
CRISPLD1	cysteine-rich secretory protein LCCL domain containing 1
HNF4G	hepatocyte nuclear factor 4, gamma
TMPO	thymopoietin
VAPA	VAMP (vesicle-associated membrane protein)-associated protein A, 33kDa
ZBTB44	zinc finger and BTB domain containing 44
KLF3	Kruppel-like factor 3 (basic)
ERBB4	v-erb-a erythroblastic leukemia viral oncogene homolog 4 (avian)
ARHGAP20	Rho GTPase activating protein 20
SEC23IP	SEC23 interacting protein
MYCT1	myc target 1
ATP11C	ATPase, class VI, type 11C
SLC6A14	solute carrier family 6 (amino acid transporter), member 14
NUP50	nucleoporin 50kDa
ST8SIA1	ST8 alpha-N-acetyl-neuraminide alpha-2,8-sialyltransferase 1
RALYL	RALY RNA binding protein-like
UBL3	ubiquitin-like 3
REPS2	RALBP1 associated Eps domain containing 2
NLGN4X	neuroligin 4, X-linked
C1orf96	chromosome 1 open reading frame 96
NEK6	NIMA (never in mitosis gene a)-related kinase 6
PTAR1	protein prenyltransferase alpha subunit repeat containing 1
XIAP	X-linked inhibitor of apoptosis
C10orf46	chromosome 10 open reading frame 46
VGLL3	vestigial like 3 (Drosophila)
PPP1R12A	protein phosphatase 1, regulatory (inhibitor) subunit 12A
NUFIP2	nuclear fragile X mental retardation protein interacting protein 2
HS6ST3	heparan sulfate 6-O-sulfotransferase 3
KIAA1622	KIAA1622
COL4A4	collagen, type IV, alpha 4
RAB39B	RAB39B, member RAS oncogene family
CTCF	CCCTC-binding factor (zinc finger protein)
OSBPL8	oxysterol binding protein-like 8
HELZ	helicase with zinc finger
RBM25	RNA binding motif protein 25
MAP7	microtubule-associated protein 7
ZNF292	zinc finger protein 292
C13orf34	chromosome 13 open reading frame 34
PTPRB	protein tyrosine phosphatase, receptor type, B
AMBRA1	autophagy/beclin-1 regulator 1
CSNK1G3	casein kinase 1, gamma 3
NAP1L5	nucleosome assembly protein 1-like 5
MAP3K1	mitogen-activated protein kinase kinase kinase 1
SEC24A	SEC24 related gene family, member A (S. cerevisiae)
SLC1A1	solute carrier family 1 (neuronal/epithelial high affinity glutamate transporter, system Xag), member 1
KPNA4	karyopherin alpha 4 (importin alpha 3)
IL6R	interleukin 6 receptor
CAMSAP1L1	calmodulin regulated spectrin-associated protein 1-like 1
CXCL12	chemokine (C-X-C motif) ligand 12 (stromal cell-derived factor 1)
PRDM10	PR domain containing 10
ZFHX4	zinc finger homeobox 4
PPARGC1A	peroxisome proliferator-activated receptor gamma, coactivator 1 alpha
ZNF654	zinc finger protein 654
ACSS3	acyl-CoA synthetase short-chain family member 3
MTF1	metal-regulatory transcription factor 1
NLGN4Y	neuroligin 4, Y-linked
GLB1L3	galactosidase, beta 1-like 3
DCP2	DCP2 decapping enzyme homolog (S. cerevisiae)
NIN	ninein (GSK3B interacting protein)
CCNT2	cyclin T2
CACNA2D3	calcium channel, voltage-dependent, alpha 2/delta subunit 3
tcag7.1228	hypothetical protein FLJ25778
CGGBP1	CGG triplet repeat binding protein 1
HEXIM1	hexamethylene bis-acetamide inducible 1
FUT4	fucosyltransferase 4 (alpha (1,3) fucosyltransferase, myeloid-specific)
MYH4	myosin, heavy chain 4, skeletal muscle
MAP4K4	mitogen-activated protein kinase kinase kinase kinase 4
RCHY1	ring finger and CHY zinc finger domain containing 1
DOCK3	dedicator of cytokinesis 3
PPP2R5E	protein phosphatase 2, regulatory subunit B', epsilon isoform
CEP350	centrosomal protein 350kDa
STK4	serine/threonine kinase 4
SNX5	sorting nexin 5
LRAT	lecithin retinol acyltransferase (phosphatidylcholine--retinol O-acyltransferase)
KIAA1462	KIAA1462
ICK	intestinal cell (MAK-like) kinase
PTGER4	prostaglandin E receptor 4 (subtype EP4)
PPIF	peptidylprolyl isomerase F (cyclophilin F)
PLCXD3	phosphatidylinositol-specific phospholipase C, X domain containing 3
MEF2C	myocyte enhancer factor 2C
GLT8D3	glycosyltransferase 8 domain containing 3
SOCS6	suppressor of cytokine signaling 6
IYD	iodotyrosine deiodinase
TOX	thymocyte selection-associated high mobility group box
PPM1K	protein phosphatase 1K (PP2C domain containing)
ATP6V1E1	ATPase, H+ transporting, lysosomal 31kDa, V1 subunit E1
ZDBF2	zinc finger, DBF-type containing 2
NEDD4	neural precursor cell expressed, developmentally down-regulated 4
CUGBP2	CUG triplet repeat, RNA binding protein 2
ZNF420	zinc finger protein 420
TNKS2	tankyrase, TRF1-interacting ankyrin-related ADP-ribose polymerase 2
KLHL28	kelch-like 28 (Drosophila)
STX12	syntaxin 12
ATP11B	ATPase, class VI, type 11B
ZC3H12C	zinc finger CCCH-type containing 12C
MAP3K7IP3	mitogen-activated protein kinase kinase kinase 7 interacting protein 3
RAB11FIP2	RAB11 family interacting protein 2 (class I)
MDFIC	MyoD family inhibitor domain containing
LPP	LIM domain containing preferred translocation partner in lipoma
LBR	lamin B receptor
CUL3	cullin 3
MET	met proto-oncogene (hepatocyte growth factor receptor)
CALCR	calcitonin receptor
ZNF395	zinc finger protein 395
ALDH1A2	aldehyde dehydrogenase 1 family, member A2
TRAPPC6B	trafficking protein particle complex 6B
BTBD14A	BTB (POZ) domain containing 14A
CFL2	cofilin 2 (muscle)
HS6ST2	heparan sulfate 6-O-sulfotransferase 2
TLK1	tousled-like kinase 1
NUDT21	nudix (nucleoside diphosphate linked moiety X)-type motif 21
CALCRL	calcitonin receptor-like
SLC25A36	solute carrier family 25, member 36
TGFBR2	transforming growth factor, beta receptor II (70/80kDa)
TNFAIP3	tumor necrosis factor, alpha-induced protein 3
CCNH	cyclin H
C3orf57	chromosome 3 open reading frame 57
MTSS1	metastasis suppressor 1
CLDN12	claudin 12
TMOD1	tropomodulin 1
GOLPH3L	golgi phosphoprotein 3-like
SLC16A6	solute carrier family 16, member 6 (monocarboxylic acid transporter 7)
FAS	Fas (TNF receptor superfamily, member 6)
PIP4K2B	phosphatidylinositol-5-phosphate 4-kinase, type II, beta
TBC1D12	TBC1 domain family, member 12
PNMA2	paraneoplastic antigen MA2
CHUK	conserved helix-loop-helix ubiquitous kinase
B3GNT1	UDP-GlcNAc:betaGal beta-1,3-N-acetylglucosaminyltransferase 1
BNIP2	BCL2/adenovirus E1B 19kDa interacting protein 2
PPP1CB	protein phosphatase 1, catalytic subunit, beta isoform
WBP4	WW domain binding protein 4 (formin binding protein 21)
SLC4A4	solute carrier family 4, sodium bicarbonate cotransporter, member 4
TNRC6B	trinucleotide repeat containing 6B
CNR1	cannabinoid receptor 1 (brain)
TXNRD1	thioredoxin reductase 1
PNMAL1	PNMA-like 1
PRRG1	proline rich Gla (G-carboxyglutamic acid) 1
AUTS2	autism susceptibility candidate 2
TET3	tet oncogene family member 3
CRLF3	cytokine receptor-like factor 3
ZNF655	zinc finger protein 655
ITGAL	integrin, alpha L (antigen CD11A (p180), lymphocyte function-associated antigen 1; alpha polypeptide)
FMR1	fragile X mental retardation 1
UBE2R2	ubiquitin-conjugating enzyme E2R 2
ANKHD1	ankyrin repeat and KH domain containing 1
TNFAIP6	tumor necrosis factor, alpha-induced protein 6
IGSF8	immunoglobulin superfamily, member 8
ODZ4	odz, odd Oz/ten-m homolog 4 (Drosophila)
TRMT5	TRM5 tRNA methyltransferase 5 homolog (S. cerevisiae)
ZNF287	zinc finger protein 287
NOL4	nucleolar protein 4
TSPYL4	TSPY-like 4
STAG3L4	stromal antigen 3-like 4
TRIB1	tribbles homolog 1 (Drosophila)
DNAJC6	DnaJ (Hsp40) homolog, subfamily C, member 6
BTAF1	BTAF1 RNA polymerase II, B-TFIID transcription factor-associated, 170kDa (Mot1 homolog, S. cerevisiae)
WDR37	WD repeat domain 37
KIAA1303	raptor
FLJ45537	FLJ45537 protein
TPST1	tyrosylprotein sulfotransferase 1
ADCY1	adenylate cyclase 1 (brain)
GALNT12	UDP-N-acetyl-alpha-D-galactosamine:polypeptide N-acetylgalactosaminyltransferase 12 (GalNAc-T12)
TJP1	tight junction protein 1 (zona occludens 1)
SIX4	SIX homeobox 4
LONRF2	LON peptidase N-terminal domain and ring finger 2
CCL7	chemokine (C-C motif) ligand 7
IL21R	interleukin 21 receptor
SEC14L1	SEC14-like 1 (S. cerevisiae)
MAF	v-maf musculoaponeurotic fibrosarcoma oncogene homolog (avian)
PRKRIR	protein-kinase, interferon-inducible double stranded RNA dependent inhibitor, repressor of (P58 repressor)
SLC38A1	solute carrier family 38, member 1
SHB	Src homology 2 domain containing adaptor protein B
ELF4	E74-like factor 4 (ets domain transcription factor)
SMC5	structural maintenance of chromosomes 5
TMEM2	transmembrane protein 2
TTC7B	tetratricopeptide repeat domain 7B
ADRA2A	adrenergic, alpha-2A-, receptor
PRDM1	PR domain containing 1, with ZNF domain
LRIG1	leucine-rich repeats and immunoglobulin-like domains 1
MCFD2	multiple coagulation factor deficiency 2
INTS6	integrator complex subunit 6
LPHN2	latrophilin 2
YES1	v-yes-1 Yamaguchi sarcoma viral oncogene homolog 1
RRAS2	related RAS viral (r-ras) oncogene homolog 2
PROK2	prokineticin 2
NEFL	neurofilament, light polypeptide 68kDa
ESRRG	estrogen-related receptor gamma
POM121C	POM121 membrane glycoprotein C
FAM29A	family with sequence similarity 29, member A
LPAR1	lysophosphatidic acid receptor 1
ZNF839	zinc finger protein 839
SLC12A2	solute carrier family 12 (sodium/potassium/chloride transporters), member 2
ACO1	aconitase 1, soluble
CCDC82	coiled-coil domain containing 82
PWWP2A	PWWP domain containing 2A
KIAA1737	KIAA1737
MYH1	myosin, heavy chain 1, skeletal muscle, adult
VRK3	vaccinia related kinase 3
PKNOX1	PBX/knotted 1 homeobox 1
PAX9	paired box 9
C12orf23	chromosome 12 open reading frame 23
TMEM194A	transmembrane protein 194A
PIP5K3	phosphatidylinositol-3-phosphate/phosphatidylinositol 5-kinase, type III
C6orf62	chromosome 6 open reading frame 62
TBC1D9	TBC1 domain family, member 9 (with GRAM domain)
CHL1	cell adhesion molecule with homology to L1CAM (close homolog of L1)
CA2	carbonic anhydrase II
TMEM16D	transmembrane protein 16D
STK32A	serine/threonine kinase 32A
SSH2	slingshot homolog 2 (Drosophila)
MEIS1	Meis homeobox 1
UTX	ubiquitously transcribed tetratricopeptide repeat, X chromosome
RBM47	RNA binding motif protein 47
SNX27	sorting nexin family member 27
ZIC5	Zic family member 5 (odd-paired homolog, Drosophila)
KITLG	KIT ligand
MAP4	microtubule-associated protein 4
RBM35A	RNA binding motif protein 35A
CPEB4	cytoplasmic polyadenylation element binding protein 4
GCNT2	glucosaminyl (N-acetyl) transferase 2, I-branching enzyme (I blood group)
MARCKS	myristoylated alanine-rich protein kinase C substrate
DLG2	discs, large homolog 2, chapsyn-110 (Drosophila)
TNPO1	transportin 1
N4BP2L1	NEDD4 binding protein 2-like 1
STAT5B	signal transducer and activator of transcription 5B
ANKRD50	ankyrin repeat domain 50
RRP15	ribosomal RNA processing 15 homolog (S. cerevisiae)
TUSC2	tumor suppressor candidate 2
ELF5	E74-like factor 5 (ets domain transcription factor)
ODZ1	odz, odd Oz/ten-m homolog 1(Drosophila)
ORMDL1	ORM1-like 1 (S. cerevisiae)
DNAJC12	DnaJ (Hsp40) homolog, subfamily C, member 12
C12orf49	chromosome 12 open reading frame 49
RCN1	reticulocalbin 1, EF-hand calcium binding domain
EBF3	early B-cell factor 3
IL12B	interleukin 12B (natural killer cell stimulatory factor 2, cytotoxic lymphocyte maturation factor 2, p40)
MARCKSL1	MARCKS-like 1
HNRNPU	heterogeneous nuclear ribonucleoprotein U (scaffold attachment factor A)
ATRN	attractin
FOXP2	forkhead box P2
JMJD1C	jumonji domain containing 1C
NUAK2	NUAK family, SNF1-like kinase, 2
PCDH19	protocadherin 19
CAMTA1	calmodulin binding transcription activator 1
CEP63	centrosomal protein 63kDa
DNM3	dynamin 3
PCLO	piccolo (presynaptic cytomatrix protein)
PRSS35	protease, serine, 35
ACTN2	actinin, alpha 2
EIF4EBP2	eukaryotic translation initiation factor 4E binding protein 2
N4BP1	NEDD4 binding protein 1
C14orf73	chromosome 14 open reading frame 73
WASL	Wiskott-Aldrich syndrome-like
LYPLA1	lysophospholipase I
FLJ40142	FLJ40142 protein
KBTBD8	kelch repeat and BTB (POZ) domain containing 8
LAMP1	lysosomal-associated membrane protein 1
PUNC	putative neuronal cell adhesion molecule
SH3BGR	SH3 domain binding glutamic acid-rich protein
ENC1	ectodermal-neural cortex (with BTB-like domain)
IPPK	inositol 1,3,4,5,6-pentakisphosphate 2-kinase
KIAA0922	KIAA0922
UBE2K	ubiquitin-conjugating enzyme E2K (UBC1 homolog, yeast)
CDC23	cell division cycle 23 homolog (S. cerevisiae)
NCOA6	nuclear receptor coactivator 6
LIPH	lipase, member H
LANCL1	LanC lantibiotic synthetase component C-like 1 (bacterial)
KCNK5	potassium channel, subfamily K, member 5
BICD2	bicaudal D homolog 2 (Drosophila)
RAP2B	RAP2B, member of RAS oncogene family
MAPK1IP1L	mitogen-activated protein kinase 1 interacting protein 1-like
SAFB	scaffold attachment factor B
GPR126	G protein-coupled receptor 126
ELF2	E74-like factor 2 (ets domain transcription factor)
VTI1B	vesicle transport through interaction with t-SNAREs homolog 1B (yeast)
ARNT2	aryl-hydrocarbon receptor nuclear translocator 2
KCNIP4	Kv channel interacting protein 4
MGC4172	short-chain dehydrogenase/reductase
ADNP	activity-dependent neuroprotector homeobox
WNK1	WNK lysine deficient protein kinase 1
SHROOM2	shroom family member 2
CCNG1	cyclin G1
C2orf3	chromosome 2 open reading frame 3
MAPRE1	microtubule-associated protein, RP/EB family, member 1
BLCAP	bladder cancer associated protein
SLC25A4	solute carrier family 25 (mitochondrial carrier; adenine nucleotide translocator), member 4
LHFPL2	lipoma HMGIC fusion partner-like 2
TOX3	TOX high mobility group box family member 3
ZMYM2	zinc finger, MYM-type 2
C10orf4	chromosome 10 open reading frame 4
PGRMC2	progesterone receptor membrane component 2
NCOA1	nuclear receptor coactivator 1
SEH1L	SEH1-like (S. cerevisiae)
ROBO2	roundabout, axon guidance receptor, homolog 2 (Drosophila)
CBFA2T3	core-binding factor, runt domain, alpha subunit 2; translocated to, 3
ZNF238	zinc finger protein 238
ZYG11B	zyg-11 homolog B (C. elegans)
NRXN3	neurexin 3
SS18L2	synovial sarcoma translocation gene on chromosome 18-like 2
SATB2	SATB homeobox 2
NFIB	nuclear factor I/B
NKX2-1	NK2 homeobox 1
MAGOHB	mago-nashi homolog B (Drosophila)
ACVR1C	activin A receptor, type IC
C15orf21	chromosome 15 open reading frame 21
WDR36	WD repeat domain 36
FZD5	frizzled homolog 5 (Drosophila)
PDXDC1	pyridoxal-dependent decarboxylase domain containing 1
CCK	cholecystokinin
SLC7A1	solute carrier family 7 (cationic amino acid transporter, y+ system), member 1
PBRM1	polybromo 1
C1orf26	chromosome 1 open reading frame 26
TXNDC15	thioredoxin domain containing 15
PARD6B	par-6 partitioning defective 6 homolog beta (C. elegans)
PKIA	protein kinase (cAMP-dependent, catalytic) inhibitor alpha
RPIA	ribose 5-phosphate isomerase A (ribose 5-phosphate epimerase)
MAGEB2	melanoma antigen family B, 2
PDPK1	3-phosphoinositide dependent protein kinase-1
PRDX3	peroxiredoxin 3
CHST10	carbohydrate sulfotransferase 10
SYNJ1	synaptojanin 1
MTMR10	myotubularin related protein 10
ENTPD5	ectonucleoside triphosphate diphosphohydrolase 5
UACA	uveal autoantigen with coiled-coil domains and ankyrin repeats
ASF1A	ASF1 anti-silencing function 1 homolog A (S. cerevisiae)
PAK2	p21 protein (Cdc42/Rac)-activated kinase 2
C3orf64	chromosome 3 open reading frame 64
EGR3	early growth response 3
SPSB4	splA/ryanodine receptor domain and SOCS box containing 4
CNN2	calponin 2
C5orf4	chromosome 5 open reading frame 4
AGPAT9	1-acylglycerol-3-phosphate O-acyltransferase 9
BNIP3L	BCL2/adenovirus E1B 19kDa interacting protein 3-like
DENND1B	DENN/MADD domain containing 1B
ZNF697	zinc finger protein 697
FZD4	frizzled homolog 4 (Drosophila)
SEMA4B	sema domain, immunoglobulin domain (Ig), transmembrane domain (TM) and short cytoplasmic domain, (semaphorin) 4B
RAI14	retinoic acid induced 14
ELOVL3	elongation of very long chain fatty acids (FEN1/Elo2, SUR4/Elo3, yeast)-like 3
CTAGE5	CTAGE family, member 5
MAB21L2	mab-21-like 2 (C. elegans)
FZD7	frizzled homolog 7 (Drosophila)
RUNX1T1	runt-related transcription factor 1; translocated to, 1 (cyclin D-related)
SAFB2	scaffold attachment factor B2
SLC36A2	solute carrier family 36 (proton/amino acid symporter), member 2
PNRC1	proline-rich nuclear receptor coactivator 1
PTEN	phosphatase and tensin homolog (mutated in multiple advanced cancers 1)
RBM12B	RNA binding motif protein 12B
PTP4A2	protein tyrosine phosphatase type IVA, member 2
BTBD14B	BTB (POZ) domain containing 14B
LRP5	low density lipoprotein receptor-related protein 5
HMGB2	high-mobility group box 2
HOXD10	homeobox D10
ISCA2	iron-sulfur cluster assembly 2 homolog (S. cerevisiae)
UBE2O	ubiquitin-conjugating enzyme E2O
SRPK1	SFRS protein kinase 1
NDUFA3	NADH dehydrogenase (ubiquinone) 1 alpha subcomplex, 3, 9kDa
MFHAS1	malignant fibrous histiocytoma amplified sequence 1
CCM2	cerebral cavernous malformation 2
FAM130A1	family with sequence similarity 130, member A1
MADD	MAP-kinase activating death domain
LIN28B	lin-28 homolog B (C. elegans)
HOXB5	homeobox B5
B3GALT2	UDP-Gal:betaGlcNAc beta 1,3-galactosyltransferase, polypeptide 2
NDFIP2	Nedd4 family interacting protein 2
GPRC5B	G protein-coupled receptor, family C, group 5, member B
ZNF280C	zinc finger protein 280C
SLC1A3	solute carrier family 1 (glial high affinity glutamate transporter), member 3
ZIC1	Zic family member 1 (odd-paired homolog, Drosophila)
WHDC1	WAS protein homology region 2 domain containing 1
TMED7	transmembrane emp24 protein transport domain containing 7
ADAMTS5	ADAM metallopeptidase with thrombospondin type 1 motif, 5 (aggrecanase-2)
MEIS2	Meis homeobox 2
MEX3C	mex-3 homolog C (C. elegans)
PJA1	praja 1
CTNNBIP1	catenin, beta interacting protein 1
C5orf42	chromosome 5 open reading frame 42
MAP3K9	mitogen-activated protein kinase kinase kinase 9
OLA1	Obg-like ATPase 1
BET1	blocked early in transport 1 homolog (S. cerevisiae)
STX17	syntaxin 17
DIRAS2	DIRAS family, GTP-binding RAS-like 2
HOXA3	homeobox A3
USP30	ubiquitin specific peptidase 30
CREBBP	CREB binding protein (Rubinstein-Taybi syndrome)
FGF2	fibroblast growth factor 2 (basic)
CASP7	caspase 7, apoptosis-related cysteine peptidase
MYO5C	myosin VC
RBPMS2	RNA binding protein with multiple splicing 2
SPRY2	sprouty homolog 2 (Drosophila)
SMAD5	SMAD family member 5
BTBD7	BTB (POZ) domain containing 7
CAPRIN1	cell cycle associated protein 1
PURB	purine-rich element binding protein B
M6PR	mannose-6-phosphate receptor (cation dependent)
ZHX1	zinc fingers and homeoboxes 1
MTM1	myotubularin 1
PRMT6	protein arginine methyltransferase 6
FBN2	fibrillin 2 (congenital contractural arachnodactyly)
RAP1A	RAP1A, member of RAS oncogene family
REEP1	receptor accessory protein 1
HAS2	hyaluronan synthase 2
KIAA1166	KIAA1166
ARSB	arylsulfatase B
CCDC6	coiled-coil domain containing 6
IRF2	interferon regulatory factor 2
DIP2C	DIP2 disco-interacting protein 2 homolog C (Drosophila)
JHDM1D	jumonji C domain containing histone demethylase 1 homolog D (S. cerevisiae)
HMGN2	high-mobility group nucleosomal binding domain 2
CPSF4	cleavage and polyadenylation specific factor 4, 30kDa
ERLIN2	ER lipid raft associated 2
G3BP2	GTPase activating protein (SH3 domain) binding protein 2
ERBB2IP	erbb2 interacting protein
CS	citrate synthase
DMBX1	diencephalon/mesencephalon homeobox 1
BTLA	B and T lymphocyte associated
RSBN1	round spermatid basic protein 1
OTUB1	OTU domain, ubiquitin aldehyde binding 1
DYRK1A	dual-specificity tyrosine-(Y)-phosphorylation regulated kinase 1A
EDARADD	EDAR-associated death domain
JAK1	Janus kinase 1 (a protein tyrosine kinase)
CPD	carboxypeptidase D
DUSP5	dual specificity phosphatase 5
HOXB4	homeobox B4
FNIP1	folliculin interacting protein 1
AKAP12	A kinase (PRKA) anchor protein (gravin) 12
SET	SET nuclear oncogene
C1orf168	chromosome 1 open reading frame 168
ARHGEF6	Rac/Cdc42 guanine nucleotide exchange factor (GEF) 6
2010-09-11	septin 11
CBFA2T2	core-binding factor, runt domain, alpha subunit 2; translocated to, 2
JMJD2A	jumonji domain containing 2A
SYS1	SYS1 Golgi-localized integral membrane protein homolog (S. cerevisiae)
THAP2	THAP domain containing, apoptosis associated protein 2
LASP1	LIM and SH3 protein 1
ELOVL2	elongation of very long chain fatty acids (FEN1/Elo2, SUR4/Elo3, yeast)-like 2
FAM134C	family with sequence similarity 134, member C
GPR64	G protein-coupled receptor 64
RAD23B	RAD23 homolog B (S. cerevisiae)
SPOCK1	sparc/osteonectin, cwcv and kazal-like domains proteoglycan (testican) 1
NPEPPS	aminopeptidase puromycin sensitive
FAM123B	family with sequence similarity 123B
HSP90B1	heat shock protein 90kDa beta (Grp94), member 1
TGFA	transforming growth factor, alpha
DLD	dihydrolipoamide dehydrogenase
EPAS1	endothelial PAS domain protein 1
PTPN11	protein tyrosine phosphatase, non-receptor type 11 (Noonan syndrome 1)
ACVR2B	activin A receptor, type IIB
NEGR1	neuronal growth regulator 1
TRIM63	tripartite motif-containing 63
CPEB2	cytoplasmic polyadenylation element binding protein 2
LMOD3	leiomodin 3 (fetal)
VSTM3	V-set and transmembrane domain containing 3
LHX4	LIM homeobox 4
NUAK1	NUAK family, SNF1-like kinase, 1
PAK6	p21 protein (Cdc42/Rac)-activated kinase 6
BAZ2B	bromodomain adjacent to zinc finger domain, 2B
ZNF652	zinc finger protein 652
CTSC	cathepsin C
VCP	valosin-containing protein
KCNK3	potassium channel, subfamily K, member 3
MDFI	MyoD family inhibitor
MIER1	mesoderm induction early response 1 homolog (Xenopus laevis)
COL4A1	collagen, type IV, alpha 1
PLAU	plasminogen activator, urokinase
PHF16	PHD finger protein 16
NKX3-2	NK3 homeobox 2
TRPS1	trichorhinophalangeal syndrome I
GLCE	glucuronic acid epimerase
SAMD12	sterile alpha motif domain containing 12
RBL2	retinoblastoma-like 2 (p130)
TRDMT1	tRNA aspartic acid methyltransferase 1
TJP2	tight junction protein 2 (zona occludens 2)
ZNF274	zinc finger protein 274
EPS15	epidermal growth factor receptor pathway substrate 15
C5orf23	chromosome 5 open reading frame 23
FKBP5	FK506 binding protein 5
ZCCHC2	zinc finger, CCHC domain containing 2
HIC1	hypermethylated in cancer 1
DDEF1	development and differentiation enhancing factor 1
PIP3-E	phosphoinositide-binding protein PIP3-E
GCS1	glucosidase I
DLX1	distal-less homeobox 1
FBXO33	F-box protein 33
CHST7	carbohydrate (N-acetylglucosamine 6-O) sulfotransferase 7
OTUD4	OTU domain containing 4
CHST3	carbohydrate (chondroitin 6) sulfotransferase 3
ATP6V1B2	ATPase, H+ transporting, lysosomal 56/58kDa, V1 subunit B2
NCBP1	nuclear cap binding protein subunit 1, 80kDa
DMXL1	Dmx-like 1
PHF21B	PHD finger protein 21B
FOXK1	forkhead box K1
CNOT2	CCR4-NOT transcription complex, subunit 2
ADAM19	ADAM metallopeptidase domain 19 (meltrin beta)
DCBLD2	discoidin, CUB and LCCL domain containing 2
UBE2D1	ubiquitin-conjugating enzyme E2D 1 (UBC4/5 homolog, yeast)
DHX15	DEAH (Asp-Glu-Ala-His) box polypeptide 15
C16orf63	chromosome 16 open reading frame 63
TGFBR3	transforming growth factor, beta receptor III
ASB15	ankyrin repeat and SOCS box-containing 15
SCN2A	sodium channel, voltage-gated, type II, alpha subunit
FOXO4	forkhead box O4
FLJ20309	hypothetical protein FLJ20309
PFKFB4	6-phosphofructo-2-kinase/fructose-2,6-biphosphatase 4
GLS	glutaminase
MOBKL1A	MOB1, Mps One Binder kinase activator-like 1A (yeast)
RAPGEF2	Rap guanine nucleotide exchange factor (GEF) 2
PRTG	protogenin homolog (Gallus gallus)
PROSC	proline synthetase co-transcribed homolog (bacterial)
ABCA1	ATP-binding cassette, sub-family A (ABC1), member 1
USP31	ubiquitin specific peptidase 31
SRGAP3	SLIT-ROBO Rho GTPase activating protein 3
EPHB2	EPH receptor B2
JARID2	jumonji, AT rich interactive domain 2
ST7L	suppression of tumorigenicity 7 like
FAM175B	family with sequence similarity 175, member B
PIK3R3	phosphoinositide-3-kinase, regulatory subunit 3 (gamma)
ZFHX3	zinc finger homeobox 3
SC4MOL	sterol-C4-methyl oxidase-like
PPP2R3A	protein phosphatase 2 (formerly 2A), regulatory subunit B', alpha
INPP5A	inositol polyphosphate-5-phosphatase, 40kDa
PAQR9	progestin and adipoQ receptor family member IX
NRGN	neurogranin (protein kinase C substrate, RC3)
PMAIP1	phorbol-12-myristate-13-acetate-induced protein 1
PPP1R13B	protein phosphatase 1, regulatory (inhibitor) subunit 13B
RNF43	ring finger protein 43
ZEB1	zinc finger E-box binding homeobox 1
NR6A1	nuclear receptor subfamily 6, group A, member 1
POGZ	pogo transposable element with ZNF domain
ARNT	aryl hydrocarbon receptor nuclear translocator
MAT2A	methionine adenosyltransferase II, alpha
TMEM170B	transmembrane protein 170B
BNC2	basonuclin 2
EEA1	early endosome antigen 1
DYRK2	dual-specificity tyrosine-(Y)-phosphorylation regulated kinase 2
PXDN	peroxidasin homolog (Drosophila)
SIRPA	signal-regulatory protein alpha
NARG1	NMDA receptor regulated 1
HDAC7	histone deacetylase 7
TMEM64	transmembrane protein 64
IRF1	interferon regulatory factor 1
LMAN2	lectin, mannose-binding 2
MUTED	muted homolog (mouse)
FOXL2	forkhead box L2
ZNF423	zinc finger protein 423
MCM3AP	minichromosome maintenance complex component 3 associated protein
NRK	Nik related kinase
CFDP1	craniofacial development protein 1
TSPAN12	tetraspanin 12
FOSB	FBJ murine osteosarcoma viral oncogene homolog B
LOC91461	hypothetical protein BC007901
NAP1L1	nucleosome assembly protein 1-like 1
LRRC4	leucine rich repeat containing 4
GGNBP2	gametogenetin binding protein 2
CYBRD1	cytochrome b reductase 1
TGIF1	TGFB-induced factor homeobox 1
JAZF1	JAZF zinc finger 1
GREM1	gremlin 1, cysteine knot superfamily, homolog (Xenopus laevis)
DKFZP434B0335	DKFZP434B0335 protein
HTR2C	5-hydroxytryptamine (serotonin) receptor 2C
TLN2	talin 2
SLC16A2	solute carrier family 16, member 2 (monocarboxylic acid transporter 8)
SLC7A6OS	solute carrier family 7, member 6 opposite strand
C20orf82	chromosome 20 open reading frame 82
C1orf9	chromosome 1 open reading frame 9
USP46	ubiquitin specific peptidase 46
ANKRD17	ankyrin repeat domain 17
SFRP4	secreted frizzled-related protein 4
PPP1R16B	protein phosphatase 1, regulatory (inhibitor) subunit 16B
C8orf58	chromosome 8 open reading frame 58
XYLT1	xylosyltransferase I
PITPNA	phosphatidylinositol transfer protein, alpha
SNX30	sorting nexin family member 30
TSHZ3	teashirt zinc finger homeobox 3
SESN2	sestrin 2
UBAP2	ubiquitin associated protein 2
NLK	nemo-like kinase
ADAMTS6	ADAM metallopeptidase with thrombospondin type 1 motif, 6
CHD7	chromodomain helicase DNA binding protein 7
ARID3B	AT rich interactive domain 3B (BRIGHT-like)
BMPR1B	bone morphogenetic protein receptor, type IB
SLC39A10	solute carrier family 39 (zinc transporter), member 10
SMS	spermine synthase
SFRP1	secreted frizzled-related protein 1
PPP3CA	protein phosphatase 3 (formerly 2B), catalytic subunit, alpha isoform
WNK3	WNK lysine deficient protein kinase 3
MRC2	mannose receptor, C type 2
FBXO11	F-box protein 11
ADRBK1	adrenergic, beta, receptor kinase 1
JAM3	junctional adhesion molecule 3
SFXN5	sideroflexin 5
ZBTB2	zinc finger and BTB domain containing 2
PDGFA	platelet-derived growth factor alpha polypeptide
SMARCC1	SWI/SNF related, matrix associated, actin dependent regulator of chromatin, subfamily c, member 1
FRAT2	frequently rearranged in advanced T-cell lymphomas 2
PARD6G	par-6 partitioning defective 6 homolog gamma (C. elegans)
HOXC11	homeobox C11
MACF1	microtubule-actin crosslinking factor 1
CHSY3	chondroitin sulfate synthase 3
RTF1	Rtf1, Paf1/RNA polymerase II complex component, homolog (S. cerevisiae)
TFPI2	tissue factor pathway inhibitor 2
FUCA1	fucosidase, alpha-L- 1, tissue
EXOC5	exocyst complex component 5
MITF	microphthalmia-associated transcription factor
FAM46D	family with sequence similarity 46, member D
KIAA1804	mixed lineage kinase 4
NEDD4L	neural precursor cell expressed, developmentally down-regulated 4-like
STK35	serine/threonine kinase 35
CIB2	calcium and integrin binding family member 2
RCOR1	REST corepressor 1
CSNK2A2	casein kinase 2, alpha prime polypeptide
PDIA6	protein disulfide isomerase family A, member 6
ADRA2B	adrenergic, alpha-2B-, receptor
CLK3	CDC-like kinase 3
SH2B3	SH2B adaptor protein 3
SETD2	SET domain containing 2
FAM46A	family with sequence similarity 46, member A
SOX11	SRY (sex determining region Y)-box 11
NAT13	N-acetyltransferase 13
MYH2	myosin, heavy chain 2, skeletal muscle, adult
ZNF579	zinc finger protein 579
PLEKHH2	pleckstrin homology domain containing, family H (with MyTH4 domain) member 2
TEAD1	TEA domain family member 1 (SV40 transcriptional enhancer factor)
ATXN1	ataxin 1
KPNA1	karyopherin alpha 1 (importin alpha 5)
HIPK2	homeodomain interacting protein kinase 2
DACH1	dachshund homolog 1 (Drosophila)
SGCD	sarcoglycan, delta (35kDa dystrophin-associated glycoprotein)
CEBPA	CCAAT/enhancer binding protein (C/EBP), alpha
AFF1	AF4/FMR2 family, member 1
HMGA2	high mobility group AT-hook 2
CSNK1G1	casein kinase 1, gamma 1
CCND1	cyclin D1
UBA6	ubiquitin-like modifier activating enzyme 6
EGLN2	egl nine homolog 2 (C. elegans)
FBN1	fibrillin 1
N-PAC	cytokine-like nuclear factor n-pac
HNRNPH3	heterogeneous nuclear ribonucleoprotein H3 (2H9)
ARHGAP27	Rho GTPase activating protein 27
S100PBP	S100P binding protein
MKX	mohawk homeobox
KLHL5	kelch-like 5 (Drosophila)
IL11	interleukin 11
WASF3	WAS protein family, member 3
CD163	CD163 molecule
HSPA12A	heat shock 70kDa protein 12A
MTMR9	myotubularin related protein 9
IPO5	importin 5
GNG2	guanine nucleotide binding protein (G protein), gamma 2
HOOK2	hook homolog 2 (Drosophila)
YWHAG	tyrosine 3-monooxygenase/tryptophan 5-monooxygenase activation protein, gamma polypeptide
CAPZA2	capping protein (actin filament) muscle Z-line, alpha 2
BCL9L	B-cell CLL/lymphoma 9-like
DOCK7	dedicator of cytokinesis 7
SMEK2	SMEK homolog 2, suppressor of mek1 (Dictyostelium)
MAP3K5	mitogen-activated protein kinase kinase kinase 5
CLASP2	cytoplasmic linker associated protein 2
MPP5	membrane protein, palmitoylated 5 (MAGUK p55 subfamily member 5)
MSL2L1	male-specific lethal 2-like 1 (Drosophila)
UBE2D3	ubiquitin-conjugating enzyme E2D 3 (UBC4/5 homolog, yeast)
CXCL5	chemokine (C-X-C motif) ligand 5
MSI1	musashi homolog 1 (Drosophila)
ZAK	sterile alpha motif and leucine zipper containing kinase AZK
LIMK2	LIM domain kinase 2
MAML1	mastermind-like 1 (Drosophila)
RUNX2	runt-related transcription factor 2
GABRB3	gamma-aminobutyric acid (GABA) A receptor, beta 3
TMEM38B	transmembrane protein 38B
OTP	orthopedia homeobox
CTTNBP2NL	CTTNBP2 N-terminal like
USP6NL	USP6 N-terminal like
CAPN6	calpain 6
HIVEP2	human immunodeficiency virus type I enhancer binding protein 2
EML4	echinoderm microtubule associated protein like 4
CLCN3	chloride channel 3
SETX	senataxin
PHF19	PHD finger protein 19
PCDHAC1	protocadherin alpha subfamily C, 1
PCDHAC2	protocadherin alpha subfamily C, 2
PCDHA1	protocadherin alpha 1
PCDHA10	protocadherin alpha 10
PCDHA11	protocadherin alpha 11
PCDHA12	protocadherin alpha 12
PCDHA13	protocadherin alpha 13
PCDHA2	protocadherin alpha 2
PCDHA3	protocadherin alpha 3
PCDHA4	protocadherin alpha 4
PCDHA5	protocadherin alpha 5
PCDHA6	protocadherin alpha 6
PCDHA7	protocadherin alpha 7
PCDHA8	protocadherin alpha 8
SYNGAP1	synaptic Ras GTPase activating protein 1 homolog (rat)
CCNL2	cyclin L2
AEBP2	AE binding protein 2
WWC2	WW and C2 domain containing 2
PGR	progesterone receptor
PRPF4B	PRP4 pre-mRNA processing factor 4 homolog B (yeast)
ELL2	elongation factor, RNA polymerase II, 2
PRKCE	protein kinase C, epsilon
RNF219	ring finger protein 219
SYNPO2	synaptopodin 2
GCC1	GRIP and coiled-coil domain containing 1
ZFP2	zinc finger protein 2 homolog (mouse)
HOXA11	homeobox A11
SH3PXD2A	SH3 and PX domains 2A
MON2	MON2 homolog (S. cerevisiae)
EPN2	epsin 2
PHACTR2	phosphatase and actin regulator 2
SDCBP	syndecan binding protein (syntenin)
FRAT1	frequently rearranged in advanced T-cell lymphomas
PICALM	phosphatidylinositol binding clathrin assembly protein
CMIP	c-Maf-inducing protein
TRIOBP	TRIO and F-actin binding protein
IPO8	importin 8
RREB1	ras responsive element binding protein 1
NFIX	nuclear factor I/X (CCAAT-binding transcription factor)
PHF17	PHD finger protein 17
VDR	vitamin D (1,25- dihydroxyvitamin D3) receptor
GPBP1	GC-rich promoter binding protein 1
PAPD5	PAP associated domain containing 5
TANC2	tetratricopeptide repeat, ankyrin repeat and coiled-coil containing 2
ZNRF3	zinc and ring finger 3
UVRAG	UV radiation resistance associated gene
ETV1	ets variant gene 1
SPCS2	signal peptidase complex subunit 2 homolog (S. cerevisiae)
CDKN2AIPNL	CDKN2A interacting protein N-terminal like
CPM	carboxypeptidase M
KIAA0323	KIAA0323
USP5	ubiquitin specific peptidase 5 (isopeptidase T)
GREM2	gremlin 2, cysteine knot superfamily, homolog (Xenopus laevis)
EBF1	early B-cell factor 1
FBXL14	F-box and leucine-rich repeat protein 14
PLAGL1	pleiomorphic adenoma gene-like 1
MCART6	mitochondrial carrier triple repeat 6
CRTAP	cartilage associated protein
ZC3H6	zinc finger CCCH-type containing 6
DLGAP2	discs, large (Drosophila) homolog-associated protein 2
HIAT1	hippocampus abundant transcript 1
MAGI1	membrane associated guanylate kinase, WW and PDZ domain containing 1
SPIN1	spindlin 1
C20orf108	chromosome 20 open reading frame 108
USP24	ubiquitin specific peptidase 24
ATXN7L3	ataxin 7-like 3
NDRG4	NDRG family member 4
ANXA2	annexin A2
RUNX1	runt-related transcription factor 1 (acute myeloid leukemia 1; aml1 oncogene)
RAB35	RAB35, member RAS oncogene family
PDCD4	programmed cell death 4 (neoplastic transformation inhibitor)
MIDN	midnolin
MAP3K3	mitogen-activated protein kinase kinase kinase 3
TRRAP	transformation/transcription domain-associated protein
CASD1	CAS1 domain containing 1
SGK1	serum/glucocorticoid regulated kinase 1
THRB	thyroid hormone receptor, beta (erythroblastic leukemia viral (v-erb-a) oncogene homolog 2, avian)
SOS1	son of sevenless homolog 1 (Drosophila)
PTGFR	prostaglandin F receptor (FP)
DLG1	discs, large homolog 1 (Drosophila)
DAB2IP	DAB2 interacting protein
ARPP-19	cyclic AMP phosphoprotein, 19 kD
FAM125B	family with sequence similarity 125, member B
BACH2	BTB and CNC homology 1, basic leucine zipper transcription factor 2
ZFP14	zinc finger protein 14 homolog (mouse)
TMCC3	transmembrane and coiled-coil domain family 3
TMEM109	transmembrane protein 109
hCG_1757335	hCG1757335
MYO6	myosin VI
PRDM2	PR domain containing 2, with ZNF domain
LRCH2	leucine-rich repeats and calponin homology (CH) domain containing 2
KIAA1632	KIAA1632
IRS2	insulin receptor substrate 2
C17orf63	chromosome 17 open reading frame 63
ABL2	v-abl Abelson murine leukemia viral oncogene homolog 2 (arg, Abelson-related gene)
RAP1B	RAP1B, member of RAS oncogene family
KPNA3	karyopherin alpha 3 (importin alpha 4)
MLL2	myeloid/lymphoid or mixed-lineage leukemia 2
TCEB3	transcription elongation factor B (SIII), polypeptide 3 (110kDa, elongin A)
ZNF518A	zinc finger protein 518A
MAP7D1	MAP7 domain containing 1
ENAH	enabled homolog (Drosophila)
QKI	quaking homolog, KH domain RNA binding (mouse)
ARHGEF5	Rho guanine nucleotide exchange factor (GEF) 5
KIAA0515	KIAA0515
GPC4	glypican 4
FOXD2	forkhead box D2
ASXL1	additional sex combs like 1 (Drosophila)
SNX22	sorting nexin 22
IL17RD	interleukin 17 receptor D
CDK5R1	cyclin-dependent kinase 5, regulatory subunit 1 (p35)
FLNB	filamin B, beta (actin binding protein 278)
IHH	Indian hedgehog homolog (Drosophila)
WIPF2	WAS/WASL interacting protein family, member 2
NDST1	N-deacetylase/N-sulfotransferase (heparan glucosaminyl) 1
GABRB2	gamma-aminobutyric acid (GABA) A receptor, beta 2
SS18L1	synovial sarcoma translocation gene on chromosome 18-like 1
ICMT	isoprenylcysteine carboxyl methyltransferase
ZC3H12B	zinc finger CCCH-type containing 12B
ANKRD52	ankyrin repeat domain 52
KHSRP	KH-type splicing regulatory protein
TIPRL	TIP41, TOR signaling pathway regulator-like (S. cerevisiae)
hsa-miR-27a
Gene Name	Definition
GLT8D3	glycosyltransferase 8 domain containing 3
PLK2	polo-like kinase 2 (Drosophila)
ACVR1C	activin A receptor, type IC
MAP3K7IP3	mitogen-activated protein kinase kinase kinase 7 interacting protein 3
DCUN1D4	DCN1, defective in cullin neddylation 1, domain containing 4 (S. cerevisiae)
ST6GALNAC3	ST6 (alpha-N-acetyl-neuraminyl-2,3-beta-galactosyl-1,3)-N-acetylgalactosaminide alpha-2,6-sialyltransferase 3
PDS5B	PDS5, regulator of cohesion maintenance, homolog B (S. cerevisiae)
SLC6A1	solute carrier family 6 (neurotransmitter transporter, GABA), member 1
GCC2	GRIP and coiled-coil domain containing 2
RGPD5	RANBP2-like and GRIP domain containing 5
ONECUT2	one cut homeobox 2
GPAM	glycerol-3-phosphate acyltransferase, mitochondrial
PRKY	protein kinase, Y-linked
FBXW7	F-box and WD repeat domain containing 7
FGD6	FYVE, RhoGEF and PH domain containing 6
EYA4	eyes absent homolog 4 (Drosophila)
PHLPPL	PH domain and leucine rich repeat protein phosphatase-like
KITLG	KIT ligand
SNAP25	synaptosomal-associated protein, 25kDa
AFF4	AF4/FMR2 family, member 4
C1orf173	chromosome 1 open reading frame 173
MAP2K4	mitogen-activated protein kinase kinase 4
PRKX	protein kinase, X-linked
ZBTB34	zinc finger and BTB domain containing 34
GRIA4	glutamate receptor, ionotrophic, AMPA 4
RPS6KA5	ribosomal protein S6 kinase, 90kDa, polypeptide 5
CDR2	cerebellar degeneration-related protein 2, 62kDa
AP1GBP1	AP1 gamma subunit binding protein 1
SFXN2	sideroflexin 2
SLC7A11	solute carrier family 7, (cationic amino acid transporter, y+ system) member 11
NRK	Nik related kinase
LIN28B	lin-28 homolog B (C. elegans)
PCNX	pecanex homolog (Drosophila)
SHE	Src homology 2 domain containing E
SLC1A2	solute carrier family 1 (glial high affinity glutamate transporter), member 2
ALG9	asparagine-linked glycosylation 9 homolog (S. cerevisiae, alpha- 1,2-mannosyltransferase)
TMEM170B	transmembrane protein 170B
JHDM1D	jumonji C domain containing histone demethylase 1 homolog D (S. cerevisiae)
KIAA2018	KIAA2018
KIAA1109	KIAA1109
TNPO1	transportin 1
RCAN2	regulator of calcineurin 2
HIPK2	homeodomain interacting protein kinase 2
KCNK2	potassium channel, subfamily K, member 2
MBTD1	mbt domain containing 1
SOX11	SRY (sex determining region Y)-box 11
SLC39A11	solute carrier family 39 (metal ion transporter), member 11
FAM126A	family with sequence similarity 126, member A
TRIM2	tripartite motif-containing 2
RMND5A	required for meiotic nuclear division 5 homolog A (S. cerevisiae)
ABCA1	ATP-binding cassette, sub-family A (ABC1), member 1
ARFGEF1	ADP-ribosylation factor guanine nucleotide-exchange factor 1(brefeldin A-inhibited)
USP42	ubiquitin specific peptidase 42
SOS1	son of sevenless homolog 1 (Drosophila)
CCNG1	cyclin G1
SLC9A4	solute carrier family 9 (sodium/hydrogen exchanger), member 4
SLITRK1	SLIT and NTRK-like family, member 1
RPGRIP1L	RPGRIP1-like
RUNX1	runt-related transcription factor 1 (acute myeloid leukemia 1; aml1 oncogene)
LIFR	leukemia inhibitory factor receptor alpha
GOLM1	golgi membrane protein 1
CSNK1G1	casein kinase 1, gamma 1
GRSF1	G-rich RNA sequence binding factor 1
UNKL	unkempt homolog (Drosophila)-like
TRIM23	tripartite motif-containing 23
STAB2	stabilin 2
GNS	glucosamine (N-acetyl)-6-sulfatase (Sanfilippo disease IIID)
KRAS	v-Ki-ras2 Kirsten rat sarcoma viral oncogene homolog
GCA	grancalcin, EF-hand calcium binding protein
ABL2	v-abl Abelson murine leukemia viral oncogene homolog 2 (arg, Abelson-related gene)
GALNT7	UDP-N-acetyl-alpha-D-galactosamine:polypeptide N-acetylgalactosaminyltransferase 7 (GalNAc-T7)
CEP135	centrosomal protein 135kDa
ARHGEF6	Rac/Cdc42 guanine nucleotide exchange factor (GEF) 6
TNRC18	trinucleotide repeat containing 18
C2CD2	C2 calcium-dependent domain containing 2
SLC25A25	solute carrier family 25 (mitochondrial carrier; phosphate carrier), member 25
EIF5	eukaryotic translation initiation factor 5
MAGI3	membrane associated guanylate kinase, WW and PDZ domain containing 3
C20orf177	chromosome 20 open reading frame 177
GRB2	growth factor receptor-bound protein 2
PAX9	paired box 9
AQP11	aquaporin 11
PPARG	peroxisome proliferator-activated receptor gamma
C10orf137	chromosome 10 open reading frame 137
CDS1	CDP-diacylglycerol synthase (phosphatidate cytidylyltransferase) 1
EYA1	eyes absent homolog 1 (Drosophila)
GABRP	gamma-aminobutyric acid (GABA) A receptor, pi
GRIN2D	glutamate receptor, ionotropic, N-methyl D-aspartate 2D
MMD	monocyte to macrophage differentiation-associated
CD28	CD28 molecule
PALM2	paralemmin 2
MIER3	mesoderm induction early response 1, family member 3
STYK1	serine/threonine/tyrosine kinase 1
SEMA6A	sema domain, transmembrane domain (TM), and cytoplasmic domain, (semaphorin) 6A
HRB	HIV-1 Rev binding protein
RCBTB1	regulator of chromosome condensation (RCC1) and BTB (POZ) domain containing protein 1
PDE7B	phosphodiesterase 7B
EDEM3	ER degradation enhancer, mannosidase alpha-like 3
OBFC2A	oligonucleotide/oligosaccharide-binding fold containing 2A
PLEKHH1	pleckstrin homology domain containing, family H (with MyTH4 domain) member 1
TSC1	tuberous sclerosis 1
RBBP5	retinoblastoma binding protein 5
SFRP1	secreted frizzled-related protein 1
WSB1	WD repeat and SOCS box-containing 1
C5orf41	chromosome 5 open reading frame 41
FBXO10	F-box protein 10
HOXA13	homeobox A13
GORASP1	golgi reassembly stacking protein 1, 65kDa
LOC402665	hCG1651476
ATP6V1A	ATPase, H+ transporting, lysosomal 70kDa, V1 subunit A
RBJ	rab and DnaJ domain containing
NOVA1	neuro-oncological ventral antigen 1
ITSN2	intersectin 2
PDK4	pyruvate dehydrogenase kinase, isozyme 4
ADORA2B	adenosine A2b receptor
ZHX1	zinc fingers and homeoboxes 1
KTELC1	KTEL (Lys-Tyr-Glu-Leu) containing 1
FAM133B	family with sequence similarity 133, member B
C1orf9	chromosome 1 open reading frame 9
CCNK	cyclin K
PLCL2	phospholipase C-like 2
FLJ10404	hypothetical protein FLJ10404
EPB41L4A	erythrocyte membrane protein band 4.1 like 4A
DNAJC13	DnaJ (Hsp40) homolog, subfamily C, member 13
EIF5A2	eukaryotic translation initiation factor 5A2
C2orf55	chromosome 2 open reading frame 55
CDH11	cadherin 11, type 2, OB-cadherin (osteoblast)
TFPI	tissue factor pathway inhibitor (lipoprotein-associated coagulation inhibitor)
FBXO45	F-box protein 45
ZNF800	zinc finger protein 800
SLC35F1	solute carrier family 35, member F1
CSRP2	cysteine and glycine-rich protein 2
NCOA7	nuclear receptor coactivator 7
JMY	junction-mediating and regulatory protein
PTGDR	prostaglandin D2 receptor (DP)
NR2C2	nuclear receptor subfamily 2, group C, member 2
PSMA1	proteasome (prosome, macropain) subunit, alpha type, 1
C7orf41	chromosome 7 open reading frame 41
ASAH1	N-acylsphingosine amidohydrolase (acid ceramidase) 1
LONRF1	LON peptidase N-terminal domain and ring finger 1
USP25	ubiquitin specific peptidase 25
KLF3	Kruppel-like factor 3 (basic)
B4GALT3	UDP-Gal:betaGlcNAc beta 1,4- galactosyltransferase, polypeptide 3
ATXN10	ataxin 10
NEDD4	neural precursor cell expressed, developmentally down-regulated 4
GLRA2	glycine receptor, alpha 2
PARD6B	par-6 partitioning defective 6 homolog beta (C. elegans)
APPBP2	amyloid beta precursor protein (cytoplasmic tail) binding protein 2
SS18L1	synovial sarcoma translocation gene on chromosome 18-like 1
PTGER3	prostaglandin E receptor 3 (subtype EP3)
SRGAP2	SLIT-ROBO Rho GTPase activating protein 2
PELI2	pellino homolog 2 (Drosophila)
C20orf194	chromosome 20 open reading frame 194
HOXB8	homeobox B8
CREB1	cAMP responsive element binding protein 1
TEGT	testis enhanced gene transcript (BAX inhibitor 1)
HOXA10	homeobox A10
PKIA	protein kinase (cAMP-dependent, catalytic) inhibitor alpha
FAM108C1	family with sequence similarity 108, member C1
UBE2D1	ubiquitin-conjugating enzyme E2D 1 (UBC4/5 homolog, yeast)
RAD9B	RAD9 homolog B (S. cerevisiae)
NR2F6	nuclear receptor subfamily 2, group F, member 6
P2RY5	purinergic receptor P2Y, G-protein coupled, 5
PRKAA2	protein kinase, AMP-activated, alpha 2 catalytic subunit
AFAP1	actin filament associated protein 1
USP31	ubiquitin specific peptidase 31
2010-03-05	membrane-associated ring finger (C3HC4) 5
FLJ20309	hypothetical protein FLJ20309
RELN	reelin
LIMK1	LIM domain kinase 1
CUGBP2	CUG triplet repeat, RNA binding protein 2
PLCH1	phospholipase C, eta 1
SFXN4	sideroflexin 4
KIAA1737	KIAA1737
TEAD1	TEA domain family member 1 (SV40 transcriptional enhancer factor)
NPEPPS	aminopeptidase puromycin sensitive
NEK6	NIMA (never in mitosis gene a)-related kinase 6
KCNJ1	potassium inwardly-rectifying channel, subfamily J, member 1
RS1	retinoschisis (X-linked, juvenile) 1
RARA	retinoic acid receptor, alpha
ADAMTSL3	ADAMTS-like 3
SLC16A10	solute carrier family 16, member 10 (aromatic amino acid transporter)
NKAIN1	Na+/K+ transporting ATPase interacting 1
INPP1	inositol polyphosphate-1-phosphatase
ZMYM4	zinc finger, MYM-type 4
KIAA1576	KIAA1576 protein
TGOLN2	trans-golgi network protein 2
ARF3	ADP-ribosylation factor 3
C1orf52	chromosome 1 open reading frame 52
RAPGEF2	Rap guanine nucleotide exchange factor (GEF) 2
BTG2	BTG family, member 2
CCNJ	cyclin J
SPRY2	sprouty homolog 2 (Drosophila)
CA10	carbonic anhydrase X
DCP1A	DCP1 decapping enzyme homolog A (S. cerevisiae)
SMAD5	SMAD family member 5
NHS	Nance-Horan syndrome (congenital cataracts and dental anomalies)
BMP3	bone morphogenetic protein 3
SHC4	SHC (Src homology 2 domain containing) family, member 4
GLT25D2	glycosyltransferase 25 domain containing 2
KIAA1012	KIAA1012
PANK1	pantothenate kinase 1
CHIC1	cysteine-rich hydrophobic domain 1
RC3H1	ring finger and CCCH-type zinc finger domains 1
ARMC8	armadillo repeat containing 8
VANGL1	vang-like 1 (van gogh, Drosophila)
NR5A2	nuclear receptor subfamily 5, group A, member 2
NR2F2	nuclear receptor subfamily 2, group F, member 2
PDHX	pyruvate dehydrogenase complex, component X
CCDC4	coiled-coil domain containing 4
RNF139	ring finger protein 139
PDIA5	protein disulfide isomerase family A, member 5
IKZF2	IKAROS family zinc finger 2 (Helios)
RSBN1L	round spermatid basic protein 1-like
IRF4	interferon regulatory factor 4
CNN3	calponin 3, acidic
PAQR9	progestin and adipoQ receptor family member IX
RCOR3	REST corepressor 3
QKI	quaking homolog, KH domain RNA binding (mouse)
ICHTHYIN	ichthyin protein
C1orf144	chromosome 1 open reading frame 144
CNTNAP2	contactin associated protein-like 2
TAPT1	transmembrane anterior posterior transformation 1
GFPT2	glutamine-fructose-6-phosphate transaminase 2
NR1D2	nuclear receptor subfamily 1, group D, member 2
TNRC6B	trinucleotide repeat containing 6B
TMCC1	transmembrane and coiled-coil domain family 1
OPHN1	oligophrenin 1
AICDA	activation-induced cytidine deaminase
C8orf4	chromosome 8 open reading frame 4
P11	26 serine protease
MATN3	matrilin 3
PNKD	paroxysmal nonkinesigenic dyskinesia
2010-09-08	septin 8
UAP1	UDP-N-acteylglucosamine pyrophosphorylase 1
ITGA2	integrin, alpha 2 (CD49B, alpha 2 subunit of VLA-2 receptor)
BAG2	BCL2-associated athanogene 2
ALDH4A1	aldehyde dehydrogenase 4 family, member A1
ATP2B1	ATPase, Ca++ transporting, plasma membrane 1
FAM65B	family with sequence similarity 65, member B
C6orf60	chromosome 6 open reading frame 60
LPIN1	lipin 1
SNF1LK	SNF1-like kinase
ZFHX3	zinc finger homeobox 3
STK39	serine threonine kinase 39 (STE20/SPS1 homolog, yeast)
KIAA1787	KIAA1787 protein
ACTA2	actin, alpha 2, smooth muscle, aorta
TMUB1	transmembrane and ubiquitin-like domain containing 1
ARRDC4	arrestin domain containing 4
MLL3	myeloid/lymphoid or mixed-lineage leukemia 3
ZNF608	zinc finger protein 608
IKZF1	IKAROS family zinc finger 1 (Ikaros)
RNF141	ring finger protein 141
PHB	prohibitin
VEGFC	vascular endothelial growth factor C
RSPO3	R-spondin 3 homolog (Xenopus laevis)
HBEGF	heparin-binding EGF-like growth factor
FAM76B	family with sequence similarity 76, member B
TLK2	tousled-like kinase 2
PIP5K1B	phosphatidylinositol-4-phosphate 5-kinase, type I, beta
OPA1	optic atrophy 1 (autosomal dominant)
DTNA	dystrobrevin, alpha
BRWD1	bromodomain and WD repeat domain containing 1
NDUFS4	NADH dehydrogenase (ubiquinone) Fe-S protein 4, 18kDa (NADH-coenzyme Q reductase)
HEG1	HEG homolog 1 (zebrafish)
TMEM189-UBE2V1	TMEM189-UBE2V1
UBE2V1	ubiquitin-conjugating enzyme E2 variant 1
INSR	insulin receptor
RGS17	regulator of G-protein signaling 17
CNOT7	CCR4-NOT transcription complex, subunit 7
SRL	sarcalumenin
EFNB2	ephrin-B2
COLQ	collagen-like tail subunit (single strand of homotrimer) of asymmetric acetylcholinesterase
AGPAT3	1-acylglycerol-3-phosphate O-acyltransferase 3
FAM78A	family with sequence similarity 78, member A
ING5	inhibitor of growth family, member 5
XIAP	X-linked inhibitor of apoptosis
E2F7	E2F transcription factor 7
NKTR	natural killer-tumor recognition sequence
DKK2	dickkopf homolog 2 (Xenopus laevis)
BRPF3	bromodomain and PHD finger containing, 3
POU2F3	POU class 2 homeobox 3
EIF2C2	eukaryotic translation initiation factor 2C, 2
TSC22D2	TSC22 domain family, member 2
GPD2	glycerol-3-phosphate dehydrogenase 2 (mitochondrial)
ZNF783	zinc finger family member 783
LPCAT1	lysophosphatidylcholine acyltransferase 1
PPARA	peroxisome proliferator-activated receptor alpha
KPNA3	karyopherin alpha 3 (importin alpha 4)
ANKRD43	ankyrin repeat domain 43
ABBA-1	actin-bundling protein with BAIAP2 homology
KPNB1	karyopherin (importin) beta 1
AIDA	axin interactor, dorsalization associated
CTCF	CCCTC-binding factor (zinc finger protein)
EN2	engrailed homeobox 2
COL21A1	collagen, type XXI, alpha 1
NGFR	nerve growth factor receptor (TNFR superfamily, member 16)
FAM105B	family with sequence similarity 105, member B
FLRT3	fibronectin leucine rich transmembrane protein 3
GPR126	G protein-coupled receptor 126
SEMA6D	sema domain, transmembrane domain (TM), and cytoplasmic domain, (semaphorin) 6D
MSL-1	male-specific lethal-1 homolog
ISL1	ISL LIM homeobox 1
BCL3	B-cell CLL/lymphoma 3
KIAA0182	KIAA0182
LPL	lipoprotein lipase
BACE1	beta-site APP-cleaving enzyme 1
ANK2	ankyrin 2, neuronal
DCX	doublecortex; lissencephaly, X-linked (doublecortin)
RNGTT	RNA guanylyltransferase and 5'-phosphatase
NECAP1	NECAP endocytosis associated 1
MAP3K4	mitogen-activated protein kinase kinase kinase 4
LPHN2	latrophilin 2
SATB2	SATB homeobox 2
NLK	nemo-like kinase
ZFP106	zinc finger protein 106 homolog (mouse)
RIT1	Ras-like without CAAX 1
EPB41	erythrocyte membrane protein band 4.1 (elliptocytosis 1, RH-linked)
FNBP1	formin binding protein 1
TMPRSS7	transmembrane protease, serine 7
CACNA1A	calcium channel, voltage-dependent, P/Q type, alpha 1A subunit
MED14	mediator complex subunit 14
C17orf85	chromosome 17 open reading frame 85
PPP1CC	protein phosphatase 1, catalytic subunit, gamma isoform
PAIP2	poly(A) binding protein interacting protein 2
AKIRIN1	akirin 1
SERBP1	SERPINE1 mRNA binding protein 1
GLTP	glycolipid transfer protein
RAP2B	RAP2B, member of RAS oncogene family
KIAA1553	KIAA1553
GDF6	growth differentiation factor 6
PEG10	paternally expressed 10
ERG	v-ets erythroblastosis virus E26 oncogene homolog (avian)
MAP1B	microtubule-associated protein 1B
EFHA2	EF-hand domain family, member A2
POLR3G	polymerase (RNA) III (DNA directed) polypeptide G (32kD)
DCP2	DCP2 decapping enzyme homolog (S. cerevisiae)
LIN7C	lin-7 homolog C (C. elegans)
KIF3A	kinesin family member 3A
YWHAB	tyrosine 3-monooxygenase/tryptophan 5-monooxygenase activation protein, beta polypeptide
VPS26B	vacuolar protein sorting 26 homolog B (S. pombe)
CLCN5	chloride channel 5 (nephrolithiasis 2, X-linked, Dent disease)
CALD1	caldesmon 1
STX16	syntaxin 16
PLXND1	plexin D1
USP46	ubiquitin specific peptidase 46
C1orf83	chromosome 1 open reading frame 83
BAK1	BCL2-antagonist/killer 1
C5orf13	chromosome 5 open reading frame 13
VAV2	vav 2 guanine nucleotide exchange factor
GZF1	GDNF-inducible zinc finger protein 1
KIAA1147	KIAA1147
ADAMTS10	ADAM metallopeptidase with thrombospondin type 1 motif, 10
SESN2	sestrin 2
KIAA0146	KIAA0146
UNC13C	unc-13 homolog C (C. elegans)
C18orf1	chromosome 18 open reading frame 1
PDPN	podoplanin
NRP2	neuropilin 2
FOXN4	forkhead box N4
FOXP2	forkhead box P2
GATA2	GATA binding protein 2
BMI1	BMI1 polycomb ring finger oncogene
MEPCE	methylphosphate capping enzyme
SLC5A3	solute carrier family 5 (inositol transporters), member 3
MYH10	myosin, heavy chain 10, non-muscle
ELFN2	extracellular leucine-rich repeat and fibronectin type III domain containing 2
MAGI2	membrane associated guanylate kinase, WW and PDZ domain containing 2
RNF182	ring finger protein 182
SFRS2IP	splicing factor, arginine/serine-rich 2, interacting protein
NCAM1	neural cell adhesion molecule 1
HNF4G	hepatocyte nuclear factor 4, gamma
MGC24039	hypothetical protein MGC24039
SFRS18	splicing factor, arginine/serine-rich 18
EBF3	early B-cell factor 3
UBE2NL	ubiquitin-conjugating enzyme E2N-like
NXT2	nuclear transport factor 2-like export factor 2
FBXO33	F-box protein 33
GNG12	guanine nucleotide binding protein (G protein), gamma 12
ST14	suppression of tumorigenicity 14 (colon carcinoma)
CDH5	cadherin 5, type 2, VE-cadherin (vascular epithelium)
UBE2N	ubiquitin-conjugating enzyme E2N (UBC13 homolog, yeast)
FOXO1	forkhead box O1
FOSB	FBJ murine osteosarcoma viral oncogene homolog B
SHROOM2	shroom family member 2
PDE8B	phosphodiesterase 8B
BRSK1	BR serine/threonine kinase 1
TBC1D4	TBC1 domain family, member 4
AMOTL1	angiomotin like 1
HAPLN1	hyaluronan and proteoglycan link protein 1
HMGCS1	3-hydroxy-3-methylglutaryl-Coenzyme A synthase 1 (soluble)
TFAP2B	transcription factor AP-2 beta (activating enhancer binding protein 2 beta)
TET1	tet oncogene 1
RNF144A	ring finger protein 144A
VAV3	vav 3 guanine nucleotide exchange factor
ATP11C	ATPase, class VI, type 11C
STX6	syntaxin 6
C10orf114	chromosome 10 open reading frame 114
FAM84B	family with sequence similarity 84, member B
NRBF2	nuclear receptor binding factor 2
PTGFRN	prostaglandin F2 receptor negative regulator
HOXC11	homeobox C11
HNRNPF	heterogeneous nuclear ribonucleoprotein F
PDGFRA	platelet-derived growth factor receptor, alpha polypeptide
GATA3	GATA binding protein 3
ANKIB1	ankyrin repeat and IBR domain containing 1
HCN4	hyperpolarization activated cyclic nucleotide-gated potassium channel 4
RGS6	regulator of G-protein signaling 6
OTX2	orthodenticle homeobox 2
TAOK1	TAO kinase 1
PLAG1	pleiomorphic adenoma gene 1
hCG_1757335	hCG1757335
LBH	limb bud and heart development homolog (mouse)
FBLN5	fibulin 5
EDNRA	endothelin receptor type A
ZCCHC24	zinc finger, CCHC domain containing 24
KBTBD8	kelch repeat and BTB (POZ) domain containing 8
GRIA3	glutamate receptor, ionotrophic, AMPA 3
AGRN	agrin
NCOA5	nuclear receptor coactivator 5
FRS3	fibroblast growth factor receptor substrate 3
FOXP4	forkhead box P4
RYBP	RING1 and YY1 binding protein
LDLR	low density lipoprotein receptor (familial hypercholesterolemia)
CDC42BPB	CDC42 binding protein kinase beta (DMPK-like)
SEPN1	selenoprotein N, 1
LARP4	La ribonucleoprotein domain family, member 4
AK2	adenylate kinase 2
PCTK3	PCTAIRE protein kinase 3
MIER2	mesoderm induction early response 1, family member 2
ENAH	enabled homolog (Drosophila)
CDK5R1	cyclin-dependent kinase 5, regulatory subunit 1 (p35)
STAG1	stromal antigen 1
MTMR4	myotubularin related protein 4
NFKBID	nuclear factor of kappa light polypeptide gene enhancer in B-cells inhibitor, delta
GRIK3	glutamate receptor, ionotropic, kainate 3
AXUD1	AXIN1 up-regulated 1
POM121C	POM121 membrane glycoprotein C
NLGN4X	neuroligin 4, X-linked
AMD1	adenosylmethionine decarboxylase 1
ICOS	inducible T-cell co-stimulator
CPD	carboxypeptidase D
PLEKHJ1	pleckstrin homology domain containing, family J member 1
DLL4	delta-like 4 (Drosophila)
TROVE2	TROVE domain family, member 2
ADAMTS5	ADAM metallopeptidase with thrombospondin type 1 motif, 5 (aggrecanase-2)
FGF1	fibroblast growth factor 1 (acidic)
CBFB	core-binding factor, beta subunit
UBR5	ubiquitin protein ligase E3 component n-recognin 5
RALYL	RALY RNA binding protein-like
CSF1	colony stimulating factor 1 (macrophage)
ANKS1A	ankyrin repeat and sterile alpha motif domain containing 1A
PRPF19	PRP19/PSO4 pre-mRNA processing factor 19 homolog (S. cerevisiae)
RNASEN	ribonuclease type III, nuclear
ARX	aristaless related homeobox
PPIF	peptidylprolyl isomerase F (cyclophilin F)
POM121	POM121 membrane glycoprotein (rat)
PLAA	phospholipase A2-activating protein
KIAA0644	KIAA0644 gene product
C12orf34	chromosome 12 open reading frame 34
CCDC28B	coiled-coil domain containing 28B
KHSRP	KH-type splicing regulatory protein
SH3RF1	SH3 domain containing ring finger 1
KLF12	Kruppel-like factor 12
RAP1B	RAP1B, member of RAS oncogene family
CTDSP2	CTD (carboxy-terminal domain, RNA polymerase II, polypeptide A) small phosphatase 2
CPEB4	cytoplasmic polyadenylation element binding protein 4
RPS6KB1	ribosomal protein S6 kinase, 70kDa, polypeptide 1
TMED5	transmembrane emp24 protein transport domain containing 5
NTN1	netrin 1
RXRA	retinoid X receptor, alpha
KLHL31	kelch-like 31 (Drosophila)
CNR1	cannabinoid receptor 1 (brain)
KCTD4	potassium channel tetramerisation domain containing 4
RP11-35N6.1	plasticity related gene 3
NCOA1	nuclear receptor coactivator 1
CHKA	choline kinase alpha
TRIM46	tripartite motif-containing 46
PAPPA	pregnancy-associated plasma protein A, pappalysin 1
TTC39A	tetratricopeptide repeat domain 39A
SLCO5A1	solute carrier organic anion transporter family, member 5A1
SFRS1	splicing factor, arginine/serine-rich 1 (splicing factor 2, alternate splicing factor)
PTCH1	patched homolog 1 (Drosophila)
DOT1L	DOT1-like, histone H3 methyltransferase (S. cerevisiae)
ADCY6	adenylate cyclase 6
FAM134C	family with sequence similarity 134, member C
MET	met proto-oncogene (hepatocyte growth factor receptor)
PDE3B	phosphodiesterase 3B, cGMP-inhibited
RBPMS2	RNA binding protein with multiple splicing 2
MAN2A1	mannosidase, alpha, class 2A, member 1
NEUROD4	neurogenic differentiation 4
DEPDC1B	DEP domain containing 1B
TXNDC1	thioredoxin domain containing 1
CCM2	cerebral cavernous malformation 2
THRB	thyroid hormone receptor, beta (erythroblastic leukemia viral (v-erb-a) oncogene homolog 2, avian)
TM2D3	TM2 domain containing 3
TMEM9B	TMEM9 domain family, member B
EML1	echinoderm microtubule associated protein like 1
MFHAS1	malignant fibrous histiocytoma amplified sequence 1
PLEKHH2	pleckstrin homology domain containing, family H (with MyTH4 domain) member 2
NFASC	neurofascin homolog (chicken)
FBLN2	fibulin 2
MARCKS	myristoylated alanine-rich protein kinase C substrate
MAN2A2	mannosidase, alpha, class 2A, member 2
WDR40A	WD repeat domain 40A
RPN1	ribophorin I
KIAA1199	KIAA1199
ARL4C	ADP-ribosylation factor-like 4C
ATP5G3	ATP synthase, H+ transporting, mitochondrial F0 complex, subunit C3 (subunit 9)
RGS1	regulator of G-protein signaling 1
RNF111	ring finger protein 111
PRRG1	proline rich Gla (G-carboxyglutamic acid) 1
FAM102A	family with sequence similarity 102, member A
WDR37	WD repeat domain 37
ARID2	AT rich interactive domain 2 (ARID, RFX-like)
GRAMD1C	GRAM domain containing 1C
PDE3A	phosphodiesterase 3A, cGMP-inhibited
ID3	inhibitor of DNA binding 3, dominant negative helix-loop-helix protein
HMGCR	3-hydroxy-3-methylglutaryl-Coenzyme A reductase
RET	ret proto-oncogene
EEPD1	endonuclease/exonuclease/phosphatase family domain containing 1
NRIP2	nuclear receptor interacting protein 2
PRKCH	protein kinase C, eta
VAPB	VAMP (vesicle-associated membrane protein)-associated protein B and C
SLC35A3	solute carrier family 35 (UDP-N-acetylglucosamine (UDP-GlcNAc) transporter), member A3
PDK1	pyruvate dehydrogenase kinase, isozyme 1
ST3GAL6	ST3 beta-galactoside alpha-2,3-sialyltransferase 6
RNF38	ring finger protein 38
DUSP5	dual specificity phosphatase 5
CBLB	Cas-Br-M (murine) ecotropic retroviral transforming sequence b
XPO1	exportin 1 (CRM1 homolog, yeast)
LL22NC03-75B3.6	KIAA1644 protein
KIAA0247	KIAA0247
ABCB9	ATP-binding cassette, sub-family B (MDR/TAP), member 9
RNF207	ring finger protein 207
YES1	v-yes-1 Yamaguchi sarcoma viral oncogene homolog 1
RBM12B	RNA binding motif protein 12B
CDYL	chromodomain protein, Y-like
PCGF3	polycomb group ring finger 3
STAC	SH3 and cysteine rich domain
CLPP	ClpP caseinolytic peptidase, ATP-dependent, proteolytic subunit homolog (E. coli)
MEIS2	Meis homeobox 2
GSPT1	G1 to S phase transition 1
ADD1	adducin 1 (alpha)
SH3BGRL2	SH3 domain binding glutamic acid-rich protein like 2
EHD3	EH-domain containing 3
ZZZ3	zinc finger, ZZ-type containing 3
SYT1	synaptotagmin I
SEC24A	SEC24 related gene family, member A (S. cerevisiae)
NEO1	neogenin homolog 1 (chicken)
PAIP2B	poly(A) binding protein interacting protein 2B
OAF	OAF homolog (Drosophila)
HOXC6	homeobox C6
JMJD1C	jumonji domain containing 1C
ZFHX4	zinc finger homeobox 4
CD2AP	CD2-associated protein
PDPK1	3-phosphoinositide dependent protein kinase-1
SLC35F4	solute carrier family 35, member F4
SGPP1	sphingosine-1-phosphate phosphatase 1
NF1	neurofibromin 1 (neurofibromatosis, von Recklinghausen disease, Watson disease)
MDFI	MyoD family inhibitor
GPD1L	glycerol-3-phosphate dehydrogenase 1-like
APAF1	apoptotic peptidase activating factor 1
HIVEP2	human immunodeficiency virus type I enhancer binding protein 2
ZNF148	zinc finger protein 148
ELL2	elongation factor, RNA polymerase II, 2
C6orf120	chromosome 6 open reading frame 120
INSM2	insulinoma-associated 2
PPAP2B	phosphatidic acid phosphatase type 2B
CYP1B1	cytochrome P450, family 1, subfamily B, polypeptide 1
CNOT1	CCR4-NOT transcription complex, subunit 1
C10orf26	chromosome 10 open reading frame 26
UBR1	ubiquitin protein ligase E3 component n-recognin 1
SMOC2	SPARC related modular calcium binding 2
ENPEP	glutamyl aminopeptidase (aminopeptidase A)
SFRS8	splicing factor, arginine/serine-rich 8 (suppressor-of-white-apricot homolog, Drosophila)
PPM1H	protein phosphatase 1H (PP2C domain containing)
NUP210	nucleoporin 210kDa
GSPT2	G1 to S phase transition 2
GREM1	gremlin 1, cysteine knot superfamily, homolog (Xenopus laevis)
TMTC2	transmembrane and tetratricopeptide repeat containing 2
DNAJB9	DnaJ (Hsp40) homolog, subfamily B, member 9
SLC35F3	solute carrier family 35, member F3
FZD4	frizzled homolog 4 (Drosophila)
MAPKAPK3	mitogen-activated protein kinase-activated protein kinase 3
KPNA6	karyopherin alpha 6 (importin alpha 7)
LOC440093	histone H3-like
MED13	mediator complex subunit 13
VANGL2	vang-like 2 (van gogh, Drosophila)
ITGA5	integrin, alpha 5 (fibronectin receptor, alpha polypeptide)
GNB4	guanine nucleotide binding protein (G protein), beta polypeptide 4
LSM12	LSM12 homolog (S. cerevisiae)
OSBPL11	oxysterol binding protein-like 11
STIM2	stromal interaction molecule 2
FREQ	frequenin homolog (Drosophila)
ZC3H12B	zinc finger CCCH-type containing 12B
CHERP	calcium homeostasis endoplasmic reticulum protein
MFSD2	major facilitator superfamily domain containing 2
FRYL	FRY-like
CACNB2	calcium channel, voltage-dependent, beta 2 subunit
SRRM2	serine/arginine repetitive matrix 2
CABLES2	Cdk5 and Abl enzyme substrate 2
PDZK1IP1	PDZK1 interacting protein 1
RAB14	RAB14, member RAS oncogene family
SLC38A4	solute carrier family 38, member 4
MN1	meningioma (disrupted in balanced translocation) 1
TBR1	T-box, brain, 1
EPHB2	EPH receptor B2
ZKSCAN2	zinc finger with KRAB and SCAN domains 2
ACLY	ATP citrate lyase
ANK1	ankyrin 1, erythrocytic
HIC1	hypermethylated in cancer 1
MANEAL	mannosidase, endo-alpha-like
SMCR8	Smith-Magenis syndrome chromosome region, candidate 8
GOLGA1	golgi autoantigen, golgin subfamily a, 1
SPATA2	spermatogenesis associated 2
MAP2K7	mitogen-activated protein kinase kinase 7
APBA2	amyloid beta (A4) precursor protein-binding, family A, member 2
CASC3	cancer susceptibility candidate 3
CALM3	calmodulin 3 (phosphorylase kinase, delta)
SERP1	stress-associated endoplasmic reticulum protein 1
NOL4	nucleolar protein 4
CECR6	cat eye syndrome chromosome region, candidate 6
ZBTB39	zinc finger and BTB domain containing 39
LIMK2	LIM domain kinase 2
SUZ12	suppressor of zeste 12 homolog (Drosophila)
USP45	ubiquitin specific peptidase 45
ZNF238	zinc finger protein 238
TMSB10	thymosin beta 10
NUP153	nucleoporin 153kDa
CBFA2T3	core-binding factor, runt domain, alpha subunit 2; translocated to, 3
FAM69A	family with sequence similarity 69, member A
CABP1	calcium binding protein 1
SLC6A6	solute carrier family 6 (neurotransmitter transporter, taurine), member 6
PHF13	PHD finger protein 13
ATF3	activating transcription factor 3
NARG1	NMDA receptor regulated 1
NFAT5	nuclear factor of activated T-cells 5, tonicity-responsive
PLEKHA6	pleckstrin homology domain containing, family A member 6
MEF2C	myocyte enhancer factor 2C
ARF6	ADP-ribosylation factor 6
HUNK	hormonally up-regulated Neu-associated kinase
TMEM123	transmembrane protein 123
PAK6	p21 protein (Cdc42/Rac)-activated kinase 6
CPEB3	cytoplasmic polyadenylation element binding protein 3
GABRB3	gamma-aminobutyric acid (GABA) A receptor, beta 3
SPTY2D1	SPT2, Suppressor of Ty, domain containing 1 (S. cerevisiae)
SSX2IP	synovial sarcoma, X breakpoint 2 interacting protein
EIF2S2	eukaryotic translation initiation factor 2, subunit 2 beta, 38kDa
ZBTB10	zinc finger and BTB domain containing 10
PRICKLE2	prickle homolog 2 (Drosophila)
PRR3	proline rich 3
SHB	Src homology 2 domain containing adaptor protein B
LHFP	lipoma HMGIC fusion partner
RPN2	ribophorin II
NAV2	neuron navigator 2
EHF	ets homologous factor
BCAN	brevican
GFOD1	glucose-fructose oxidoreductase domain containing 1
RAB20	RAB20, member RAS oncogene family
UHRF1BP1	UHRF1 (ICBP90) binding protein 1
ZFP36	zinc finger protein 36, C3H type, homolog (mouse)
LITAF	lipopolysaccharide-induced TNF factor
COL5A1	collagen, type V, alpha 1
SOCS6	suppressor of cytokine signaling 6
H3F3B	H3 histone, family 3B (H3.3B)
LEP	leptin
ADAM19	ADAM metallopeptidase domain 19 (meltrin beta)
HOXB3	homeobox B3
CAPN7	calpain 7
FAM98A	family with sequence similarity 98, member A
CDC14B	CDC14 cell division cycle 14 homolog B (S. cerevisiae)
FRMD6	FERM domain containing 6
OLFM3	olfactomedin 3
BAZ2B	bromodomain adjacent to zinc finger domain, 2B
FZD7	frizzled homolog 7 (Drosophila)
SEMA7A	semaphorin 7A, GPI membrane anchor (John Milton Hagen blood group)
HTT	huntingtin
PTPRJ	protein tyrosine phosphatase, receptor type, J
SMPD3	sphingomyelin phosphodiesterase 3, neutral membrane (neutral sphingomyelinase II)
HYOU1	hypoxia up-regulated 1
SOX7	SRY (sex determining region Y)-box 7
C1GALT1	core 1 synthase, glycoprotein-N-acetylgalactosamine 3-beta-galactosyltransferase, 1
CHST1	carbohydrate (keratan sulfate Gal-6) sulfotransferase 1
WNK1	WNK lysine deficient protein kinase 1
C9orf91	chromosome 9 open reading frame 91
EGR3	early growth response 3
CHD7	chromodomain helicase DNA binding protein 7
SOLH	small optic lobes homolog (Drosophila)
CAPRIN2	caprin family member 2
PGM2L1	phosphoglucomutase 2-like 1
2010-09-11	septin 11
RAB11FIP1	RAB11 family interacting protein 1 (class I)
MUTED	muted homolog (mouse)
ELAVL2	ELAV (embryonic lethal, abnormal vision, Drosophila)-like 2 (Hu antigen B)
C12orf35	chromosome 12 open reading frame 35
MAPT	microtubule-associated protein tau
NAP1L3	nucleosome assembly protein 1-like 3
WDR7	WD repeat domain 7
ADAMTS6	ADAM metallopeptidase with thrombospondin type 1 motif, 6
STRBP	spermatid perinuclear RNA binding protein
DYRK1A	dual-specificity tyrosine-(Y)-phosphorylation regulated kinase 1A
TSPYL5	TSPY-like 5
SFRS12IP1	SFRS12-interacting protein 1
SYNJ1	synaptojanin 1
SNN	stannin
ZNF385A	zinc finger protein 385A
SP6	Sp6 transcription factor
COL11A2	collagen, type XI, alpha 2
ZNF280C	zinc finger protein 280C
EPB41L1	erythrocyte membrane protein band 4.1-like 1
CDC42	cell division cycle 42 (GTP binding protein, 25kDa)
CDK6	cyclin-dependent kinase 6
DLGAP3	discs, large (Drosophila) homolog-associated protein 3
EID1	EP300 interacting inhibitor of differentiation 1
SMAD2	SMAD family member 2
ADAMTSL1	ADAMTS-like 1
FAM172A	family with sequence similarity 172, member A
EDAR	ectodysplasin A receptor
C17orf63	chromosome 17 open reading frame 63
ERC2	ELKS/RAB6-interacting/CAST family member 2
ASPH	aspartate beta-hydroxylase
SGMS1	sphingomyelin synthase 1
PDLIM5	PDZ and LIM domain 5
C16orf5	chromosome 16 open reading frame 5
GTF2I	general transcription factor II, i
UQCC	ubiquinol-cytochrome c reductase complex chaperone, CBP3 homolog (yeast)
LYPD3	LY6/PLAUR domain containing 3
BBC3	BCL2 binding component 3
KIAA2022	KIAA2022
SRGAP3	SLIT-ROBO Rho GTPase activating protein 3
DPY19L3	dpy-19-like 3 (C. elegans)
NFX1	nuclear transcription factor, X-box binding 1
ATP10B	ATPase, class V, type 10B
RUVBL2	RuvB-like 2 (E. coli)
TMEM110	transmembrane protein 110
MAPK14	mitogen-activated protein kinase 14
GNA13	guanine nucleotide binding protein (G protein), alpha 13
CAMK2D	calcium/calmodulin-dependent protein kinase (CaM kinase) II delta
MAL2	mal, T-cell differentiation protein 2
REPS2	RALBP1 associated Eps domain containing 2
RALGPS1	Ral GEF with PH domain and SH3 binding motif 1
SGK269	NKF3 kinase family member
UBE4A	ubiquitination factor E4A (UFD2 homolog, yeast)
ELMOD1	ELMO/CED-12 domain containing 1
SENP1	SUMO1/sentrin specific peptidase 1
OSBPL10	oxysterol binding protein-like 10
IRS1	insulin receptor substrate 1
PAN3	PAN3 polyA specific ribonuclease subunit homolog (S. cerevisiae)
NAP1L5	nucleosome assembly protein 1-like 5
YPEL2	yippee-like 2 (Drosophila)
NXF1	nuclear RNA export factor 1
BCORL1	BCL6 co-repressor-like 1
MESDC1	mesoderm development candidate 1
NPTXR	neuronal pentraxin receptor
PRDM16	PR domain containing 16
BCL7A	B-cell CLL/lymphoma 7A
MAP3K12	mitogen-activated protein kinase kinase kinase 12
F3	coagulation factor III (thromboplastin, tissue factor)
FNDC3A	fibronectin type III domain containing 3A
SYDE1	synapse defective 1, Rho GTPase, homolog 1 (C. elegans)
WNT3A	wingless-type MMTV integration site family, member 3A
C1orf21	chromosome 1 open reading frame 21
SDPR	serum deprivation response (phosphatidylserine binding protein)
RBBP4	retinoblastoma binding protein 4
FLRT2	fibronectin leucine rich transmembrane protein 2
MYT1	myelin transcription factor 1
MMP13	matrix metallopeptidase 13 (collagenase 3)
CDK8	cyclin-dependent kinase 8
KDELC2	KDEL (Lys-Asp-Glu-Leu) containing 2
IL10	interleukin 10
LRP6	low density lipoprotein receptor-related protein 6
SMCHD1	structural maintenance of chromosomes flexible hinge domain containing 1
UBE2W	ubiquitin-conjugating enzyme E2W (putative)
AMOTL2	angiomotin like 2
SLC12A2	solute carrier family 12 (sodium/potassium/chloride transporters), member 2
ATPAF1	ATP synthase mitochondrial F1 complex assembly factor 1
FAM126B	family with sequence similarity 126, member B
PLAGL2	pleiomorphic adenoma gene-like 2
CCDC120	coiled-coil domain containing 120
WIPF2	WAS/WASL interacting protein family, member 2
AGGF1	angiogenic factor with G patch and FHA domains 1
BTG1	B-cell translocation gene 1, anti-proliferative
KIF21B	kinesin family member 21B
CDH24	cadherin-like 24
NCALD	neurocalcin delta
SOCS4	suppressor of cytokine signaling 4
N4BP1	NEDD4 binding protein 1
SURF4	surfeit 4
TGFBR1	transforming growth factor, beta receptor I (activin A receptor type II-like kinase, 53kDa)
APC	adenomatous polyposis coli
ZFAND3	zinc finger, AN1-type domain 3
SLC10A7	solute carrier family 10 (sodium/bile acid cotransporter family), member 7
FAM125B	family with sequence similarity 125, member B
PPP3R1	protein phosphatase 3 (formerly 2B), regulatory subunit B, alpha isoform
CCNYL1	cyclin Y-like 1
PHC2	polyhomeotic homolog 2 (Drosophila)
BHLHB3	basic helix-loop-helix domain containing, class B, 3
BMPR1A	bone morphogenetic protein receptor, type IA
SNAI1	snail homolog 1 (Drosophila)
DNAJC5B	DnaJ (Hsp40) homolog, subfamily C, member 5 beta
SUV420H1	suppressor of variegation 4-20 homolog 1 (Drosophila)
PGAP1	post-GPI attachment to proteins 1
OPN5	opsin 5
PISD	phosphatidylserine decarboxylase
ECE2	endothelin converting enzyme 2
FNDC4	fibronectin type III domain containing 4
SNX18	sorting nexin 18
RAB11FIP2	RAB11 family interacting protein 2 (class I)
TOX	thymocyte selection-associated high mobility group box
AAK1	AP2 associated kinase 1
CDC27	cell division cycle 27 homolog (S. cerevisiae)
KCMF1	potassium channel modulatory factor 1
YPEL3	yippee-like 3 (Drosophila)
GJA5	gap junction protein, alpha 5, 40kDa
ZNF516	zinc finger protein 516
URG4	up-regulated gene 4
CSDC2	cold shock domain containing C2, RNA binding
KIAA1033	KIAA1033
STX5	syntaxin 5
PTPRT	protein tyrosine phosphatase, receptor type, T
CCDC71	coiled-coil domain containing 71
MAP3K14	mitogen-activated protein kinase kinase kinase 14
PXN	paxillin
STK10	serine/threonine kinase 10
MNT	MAX binding protein
BAT2D1	BAT2 domain containing 1
LASP1	LIM and SH3 protein 1
GALNT1	UDP-N-acetyl-alpha-D-galactosamine:polypeptide N-acetylgalactosaminyltransferase 1 (GalNAc-T1)
PATZ1	POZ (BTB) and AT hook containing zinc finger 1
PKN2	protein kinase N2
HLX	H2.0-like homeobox
FAM81A	family with sequence similarity 81, member A
CHRM1	cholinergic receptor, muscarinic 1
MOBKL1A	MOB1, Mps One Binder kinase activator-like 1A (yeast)
ProSAPiP1	ProSAPiP1 protein
CRTC1	CREB regulated transcription coactivator 1
IGF1	insulin-like growth factor 1 (somatomedin C)
SOX8	SRY (sex determining region Y)-box 8
TMEM25	transmembrane protein 25
E2F6	E2F transcription factor 6
GRK6	G protein-coupled receptor kinase 6
PRKCD	protein kinase C, delta
ZNF609	zinc finger protein 609
C7orf42	chromosome 7 open reading frame 42
HIC2	hypermethylated in cancer 2
G6PC3	glucose 6 phosphatase, catalytic, 3
ACVR2A	activin A receptor, type IIA
LASS6	LAG1 homolog, ceramide synthase 6
BCLAF1	BCL2-associated transcription factor 1
EFNA3	ephrin-A3
HOXA5	homeobox A5
DIRAS1	DIRAS family, GTP-binding RAS-like 1
LPIN2	lipin 2
PIK3CD	phosphoinositide-3-kinase, catalytic, delta polypeptide
MOSPD3	motile sperm domain containing 3
MAPK8IP3	mitogen-activated protein kinase 8 interacting protein 3
MYCBP	c-myc binding protein
ZRANB1	zinc finger, RAN-binding domain containing 1
KIAA1549	KIAA1549
TBP	TATA box binding protein
TBKBP1	TBK1 binding protein 1
EVI5	ecotropic viral integration site 5
POLS	polymerase (DNA directed) sigma
TET3	tet oncogene family member 3
JMJD2B	jumonji domain containing 2B
SLC25A44	solute carrier family 25, member 44
SERTAD2	SERTA domain containing 2
SIPA1L3	signal-induced proliferation-associated 1 like 3
HIP1	huntingtin interacting protein 1
FOXN3	forkhead box N3
SV2A	synaptic vesicle glycoprotein 2A
SCN3B	sodium channel, voltage-gated, type III, beta
DVL2	dishevelled, dsh homolog 2 (Drosophila)
ABHD2	abhydrolase domain containing 2
SP1	Sp1 transcription factor
PPME1	protein phosphatase methylesterase 1
STX1A	syntaxin 1A (brain)
SAMD10	sterile alpha motif domain containing 10
ACCN2	amiloride-sensitive cation channel 2, neuronal
SEMA3B	sema domain, immunoglobulin domain (Ig), short basic domain, secreted, (semaphorin) 3B
NFIB	nuclear factor I/B
FAM104A	family with sequence similarity 104, member A
STK40	serine/threonine kinase 40
ZNF827	zinc finger protein 827
C15orf27	chromosome 15 open reading frame 27
SLC39A13	solute carrier family 39 (zinc transporter), member 13
ANTXR2	anthrax toxin receptor 2
ACVR2B	activin A receptor, type IIB
ATRX	alpha thalassemia/mental retardation syndrome X-linked (RAD54 homolog, S. cerevisiae)
RUNDC3A	RUN domain containing 3A
ARPP-19	cyclic AMP phosphoprotein, 19 kD
CCDC92	coiled-coil domain containing 92
SP7	Sp7 transcription factor
FBXO46	F-box protein 46
FAM120C	family with sequence similarity 120C
TARDBP	TAR DNA binding protein
NAT13	N-acetyltransferase 13
RASSF5	Ras association (RalGDS/AF-6) domain family member 5
RIMS4	regulating synaptic membrane exocytosis 4
GIPC1	GIPC PDZ domain containing family, member 1
FUT9	fucosyltransferase 9 (alpha (1,3) fucosyltransferase)
PKNOX2	PBX/knotted 1 homeobox 2
KIAA1045	KIAA1045
UBFD1	ubiquitin family domain containing 1
BCL11A	B-cell CLL/lymphoma 11A (zinc finger protein)
ECE1	endothelin converting enzyme 1
ZADH2	zinc binding alcohol dehydrogenase domain containing 2
CA7	carbonic anhydrase VII
DTX4	deltex 4 homolog (Drosophila)
SHANK3	SH3 and multiple ankyrin repeat domains 3
MDGA1	MAM domain containing glycosylphosphatidylinositol anchor 1
PITPNM2	phosphatidylinositol transfer protein, membrane-associated 2
PRNPIP	prion protein interacting protein
ST3GAL2	ST3 beta-galactoside alpha-2,3-sialyltransferase 2
CDR2L	cerebellar degeneration-related protein 2-like
HMGB3	high-mobility group box 3
BAHD1	bromo adjacent homology domain containing 1
REPS1	RALBP1 associated Eps domain containing 1
PTPN3	protein tyrosine phosphatase, non-receptor type 3
C5orf15	chromosome 5 open reading frame 15
hsa-miR-24
Gene Name	Definition
CALCR	calcitonin receptor
JARID1A	jumonji, AT rich interactive domain 1A
KIAA0226	KIAA0226
TMEM50B	transmembrane protein 50B
LOC26010	viral DNA polymerase-transactivated protein 6
CDV3	CDV3 homolog (mouse)
VCPIP1	valosin containing protein (p97)/p47 complex interacting protein 1
BCL2L11	BCL2-like 11 (apoptosis facilitator)
WDR23	WD repeat domain 23
CCNI2	cyclin I family, member 2
SIRPA	signal-regulatory protein alpha
SNN	stannin
SLC12A6	solute carrier family 12 (potassium/chloride transporters), member 6
SCML1	sex comb on midleg-like 1 (Drosophila)
REEP2	receptor accessory protein 2
ABCB9	ATP-binding cassette, sub-family B (MDR/TAP), member 9
TOP1	topoisomerase (DNA) I
ZBTB44	zinc finger and BTB domain containing 44
GNE	glucosamine (UDP-N-acetyl)-2-epimerase/N-acetylmannosamine kinase
ZNF654	zinc finger protein 654
B3GALT5	UDP-Gal:betaGlcNAc beta 1,3-galactosyltransferase, polypeptide 5
AMOTL2	angiomotin like 2
FAM168B	family with sequence similarity 168, member B
SSTR1	somatostatin receptor 1
BNIP3L	BCL2/adenovirus E1B 19kDa interacting protein 3-like
LIMD1	LIM domains containing 1
CDKN1B	cyclin-dependent kinase inhibitor 1B (p27, Kip1)
BVES	blood vessel epicardial substance
DNAJB12	DnaJ (Hsp40) homolog, subfamily B, member 12
HEATR5B	HEAT repeat containing 5B
ELL	elongation factor RNA polymerase II
ICA1L	islet cell autoantigen 1,69kDa-like
NAIF1	nuclear apoptosis inducing factor 1
RNF2	ring finger protein 2
TAOK1	TAO kinase 1
C5orf20	chromosome 5 open reading frame 20
KCTD21	potassium channel tetramerisation domain containing 21
RAB3IL1	RAB3A interacting protein (rabin3)-like 1
PDGFRB	platelet-derived growth factor receptor, beta polypeptide
KIAA0152	KIAA0152
NEFM	neurofilament, medium polypeptide 150kDa
RNF138	ring finger protein 138
ATAD2B	ATPase family, AAA domain containing 2B
PRKCH	protein kinase C, eta
ATG4A	ATG4 autophagy related 4 homolog A (S. cerevisiae)
MBD6	methyl-CpG binding domain protein 6
SLC19A2	solute carrier family 19 (thiamine transporter), member 2
MTHFR	5,10-methylenetetrahydrofolate reductase (NADPH)
CCDC58	coiled-coil domain containing 58
NFXL1	nuclear transcription factor, X-box binding-like 1
ALS2CR2	amyotrophic lateral sclerosis 2 (juvenile) chromosome region, candidate 2
PTHLH	parathyroid hormone-like hormone
NFASC	neurofascin homolog (chicken)
SNTB1	syntrophin, beta 1 (dystrophin-associated protein A1, 59kDa, basic component 1)
C22orf13	chromosome 22 open reading frame 13
PTPRD	protein tyrosine phosphatase, receptor type, D
SCML2	sex comb on midleg-like 2 (Drosophila)
NRP2	neuropilin 2
FGF11	fibroblast growth factor 11
RNF165	ring finger protein 165
LMBR1L	limb region 1 homolog (mouse)-like
MBNL3	muscleblind-like 3 (Drosophila)
PURA	purine-rich element binding protein A
BHLHB5	basic helix-loop-helix domain containing, class B, 5
HNF1B	HNF1 homeobox B
ZNF697	zinc finger protein 697
C8orf46	chromosome 8 open reading frame 46
ARID5B	AT rich interactive domain 5B (MRF1-like)
TRIB3	tribbles homolog 3 (Drosophila)
FAM45A	family with sequence similarity 45, member A
KLHL1	kelch-like 1 (Drosophila)
FZD5	frizzled homolog 5 (Drosophila)
HEG1	HEG homolog 1 (zebrafish)
ERBB3	v-erb-b2 erythroblastic leukemia viral oncogene homolog 3 (avian)
ZNF572	zinc finger protein 572
MGAT4A	mannosyl (alpha-1,3-)-glycoprotein beta-1,4-N-acetylglucosaminyltransferase, isozyme A
FAM78B	family with sequence similarity 78, member B
C8orf58	chromosome 8 open reading frame 58
GK5	glycerol kinase 5 (putative)
ZNF395	zinc finger protein 395
SLC16A2	solute carrier family 16, member 2 (monocarboxylic acid transporter 8)
STC2	stanniocalcin 2
MAST3	microtubule associated serine/threonine kinase 3
PTGFRN	prostaglandin F2 receptor negative regulator
SNX13	sorting nexin 13
TMEM161B	transmembrane protein 161B
GAB2	GRB2-associated binding protein 2
HIP1R	huntingtin interacting protein 1 related
TSPAN14	tetraspanin 14
CITED4	Cbp/p300-interacting transactivator, with Glu/Asp-rich carboxy-terminal domain, 4
INSIG1	insulin induced gene 1
MARK4	MAP/microtubule affinity-regulating kinase 4
C1orf106	chromosome 1 open reading frame 106
RBBP4	retinoblastoma binding protein 4
S1PR1	sphingosine-1-phosphate receptor 1
NDST1	N-deacetylase/N-sulfotransferase (heparan glucosaminyl) 1
APPL2	adaptor protein, phosphotyrosine interaction, PH domain and leucine zipper containing 2
TNFRSF19	tumor necrosis factor receptor superfamily, member 19
RANBP10	RAN binding protein 10
TSHR	thyroid stimulating hormone receptor
PLCL2	phospholipase C-like 2
VTI1A	vesicle transport through interaction with t-SNAREs homolog 1A (yeast)
RAP1B	RAP1B, member of RAS oncogene family
hCG_1757335	hCG1757335
APBA1	amyloid beta (A4) precursor protein-binding, family A, member 1
PXK	PX domain containing serine/threonine kinase
TMEM9	transmembrane protein 9
TMEM165	transmembrane protein 165
FBXW4	F-box and WD repeat domain containing 4
KIAA2018	KIAA2018
MNT	MAX binding protein
NRP1	neuropilin 1
ERGIC1	endoplasmic reticulum-golgi intermediate compartment (ERGIC) 1
MGC16385	hypothetical protein MGC16385
KLHL3	kelch-like 3 (Drosophila)
STX6	syntaxin 6
NEK4	NIMA (never in mitosis gene a)-related kinase 4
LIMK2	LIM domain kinase 2
CACNA1E	calcium channel, voltage-dependent, R type, alpha 1E subunit
TCF7	transcription factor 7 (T-cell specific, HMG-box)
CMTM4	CKLF-like MARVEL transmembrane domain containing 4
PIM2	pim-2 oncogene
PLOD2	procollagen-lysine, 2-oxoglutarate 5-dioxygenase 2
RAP1A	RAP1A, member of RAS oncogene family
AGPAT9	1-acylglycerol-3-phosphate O-acyltransferase 9
KLF8	Kruppel-like factor 8
ZNF217	zinc finger protein 217
PER2	period homolog 2 (Drosophila)
GRIA3	glutamate receptor, ionotrophic, AMPA 3
SFXN5	sideroflexin 5
DLGAP4	discs, large (Drosophila) homolog-associated protein 4
MIA3	melanoma inhibitory activity family, member 3
PADI1	peptidyl arginine deiminase, type I
SECISBP2	SECIS binding protein 2
ACVR1B	activin A receptor, type IB
SESN1	sestrin 1
MIDN	midnolin
ARHGAP26	Rho GTPase activating protein 26
CRAT	carnitine acetyltransferase
SUV420H2	suppressor of variegation 4-20 homolog 2 (Drosophila)
ZXDA	zinc finger, X-linked, duplicated A
LIMD2	LIM domain containing 2
DLC1	deleted in liver cancer 1
PAQR3	progestin and adipoQ receptor family member III
CNTD2	cyclin N-terminal domain containing 2
ATP1B2	ATPase, Na+/K+ transporting, beta 2 polypeptide
DEDD	death effector domain containing
CCT3	chaperonin containing TCP1, subunit 3 (gamma)
ADAMTS14	ADAM metallopeptidase with thrombospondin type 1 motif, 14
LL22NC03-75B3.6	KIAA1644 protein
PTGER4	prostaglandin E receptor 4 (subtype EP4)
SBF2	SET binding factor 2
TAF7L	TAF7-like RNA polymerase II, TATA box binding protein (TBP)-associated factor, 50kDa
SEMA4B	sema domain, immunoglobulin domain (Ig), transmembrane domain (TM) and short cytoplasmic domain, (semaphorin) 4B
ZXDC	ZXD family zinc finger C
SMYD5	SMYD family member 5
C6orf47	chromosome 6 open reading frame 47
PTPRF	protein tyrosine phosphatase, receptor type, F
PLEKHH2	pleckstrin homology domain containing, family H (with MyTH4 domain) member 2
H2AFX	H2A histone family, member X
TRPC4AP	transient receptor potential cation channel, subfamily C, member 4 associated protein
LAMC1	laminin, gamma 1 (formerly LAMB2)
CREBL2	cAMP responsive element binding protein-like 2
ATP13A2	ATPase type 13A2
ABHD2	abhydrolase domain containing 2
SSR1	signal sequence receptor, alpha (translocon-associated protein alpha)
VGLL3	vestigial like 3 (Drosophila)
CLTCL1	clathrin, heavy chain-like 1
GBA2	glucosidase, beta (bile acid) 2
AGPAT3	1-acylglycerol-3-phosphate O-acyltransferase 3
DND1	dead end homolog 1 (zebrafish)
CACHD1	cache domain containing 1
DIO3	deiodinase, iodothyronine, type III
MBOAT7	membrane bound O-acyltransferase domain containing 7
PDGFRA	platelet-derived growth factor receptor, alpha polypeptide
PSKH1	protein serine kinase H1
ZXDB	zinc finger, X-linked, duplicated B
MOBKL2C	MOB1, Mps One Binder kinase activator-like 2C (yeast)
AARS2	alanyl-tRNA synthetase 2, mitochondrial (putative)
DMRTA2	DMRT-like family A2
FREM2	FRAS1 related extracellular matrix protein 2
EXOC5	exocyst complex component 5
ACSL6	acyl-CoA synthetase long-chain family member 6
MBOAT1	membrane bound O-acyltransferase domain containing 1
NIPSNAP1	nipsnap homolog 1 (C. elegans)
DUSP16	dual specificity phosphatase 16
TBC1D22B	TBC1 domain family, member 22B
RAP2C	RAP2C, member of RAS oncogene family
STX5	syntaxin 5
RHBDL1	rhomboid, veinlet-like 1 (Drosophila)
PPIL6	peptidylprolyl isomerase (cyclophilin)-like 6
NCALD	neurocalcin delta
HAS3	hyaluronan synthase 3
ADAMTS6	ADAM metallopeptidase with thrombospondin type 1 motif, 6
CLCN6	chloride channel 6
EDA	ectodysplasin A
KCNJ2	potassium inwardly-rectifying channel, subfamily J, member 2
MATR3	matrin 3
PRKRIP1	PRKR interacting protein 1 (IL11 inducible)
RAB4B	RAB4B, member RAS oncogene family
C11orf41	chromosome 11 open reading frame 41
SLC9A3R1	solute carrier family 9 (sodium/hydrogen exchanger), member 3 regulator 1
CDX2	caudal type homeobox 2
FAM130A1	family with sequence similarity 130, member A1
PRKD3	protein kinase D3
SOST	sclerosteosis
DYRK2	dual-specificity tyrosine-(Y)-phosphorylation regulated kinase 2
NAV2	neuron navigator 2
MAGI1	membrane associated guanylate kinase, WW and PDZ domain containing 1
INPP5B	inositol polyphosphate-5-phosphatase, 75kDa
MARCKSL1	MARCKS-like 1
NDRG4	NDRG family member 4
RIMS2	regulating synaptic membrane exocytosis 2
MPI	mannose phosphate isomerase
MTMR3	myotubularin related protein 3
KCNMB2	potassium large conductance calcium-activated channel, subfamily M, beta member 2
NUP210	nucleoporin 210kDa
C5orf13	chromosome 5 open reading frame 13
ZNF710	zinc finger protein 710
tcag7.1228	hypothetical protein FLJ25778
TIMM13	translocase of inner mitochondrial membrane 13 homolog (yeast)
AGPAT1	1-acylglycerol-3-phosphate O-acyltransferase 1 (lysophosphatidic acid acyltransferase, alpha)
LMNB2	lamin B2
PIGS	phosphatidylinositol glycan anchor biosynthesis, class S
AKNA	AT-hook transcription factor
KIAA0241	KIAA0241
SMG6	Smg-6 homolog, nonsense mediated mRNA decay factor (C. elegans)
MATN3	matrilin 3
SEPN1	selenoprotein N, 1
CNOT6	CCR4-NOT transcription complex, subunit 6
ADD3	adducin 3 (gamma)
DIAPH1	diaphanous homolog 1 (Drosophila)
ADORA1	adenosine A1 receptor
[truncated: 205 more rows]
