# Supplementary material for: Cooperative and individualistic functions of the microRNAs in the miR-23a~27a~24-2 cluster and its implication in human diseases
Source: Mol Cancer. 2010 Sep 3;9:232. doi: 10.1186/1476-4598-9-232 (PMC2940846; doi:10.1186/1476-4598-9-232)
Supplement: Additional file 3 — Enriched pathways from PANTHER analysis. This file contains the list of enriched pathways obtained using PANTHER analysis that satisfies the criteria of p-value < 0.01. [file 1476-4598-9-232-S3.XLS]

## Sheet: Sheet1
Additional File 3: Enriched pathways from PANTHER analysisa
This file contains the list of enriched pathways obtained using PANTHER analysis that satisfies the criteria of p-value < 0.01.
	NCBI: H. sapiens genes (Reference List)	Union of Target genes of miR-23a, miR-27a & miR-24
Pathway	#	#	Expected	+/-	p-value
Wnt signaling pathway	317	75	30.5	+	4.76e-12
EGF receptor signaling pathway	135	38	12.99	+	1.15e-08
Angiogenesis	191	43	18.38	+	5.82e-07
PDGF signaling pathway	159	38	15.3	+	6.45e-07
Cadherin signaling pathway	147	33	14.15	+	1.19e-05
PI3 kinase pathway	115	27	11.07	+	3.38e-05
FGF signaling pathway	124	27	11.93	+	0.000115
Integrin signalling pathway	189	36	18.19	+	0.000135
Inflammation mediated by chemokine and cytokine signaling pathway	283	48	27.23	+	0.00018
Heterotrimeric G-protein signaling pathway-Gi alpha and Gs alpha mediated pathway	166	32	15.97	+	0.000251
TGF-beta signaling pathway	145	29	13.95	+	0.000267
Ras Pathway	79	19	7.6	+	0.000345
Metabotropic glutamate receptor group III pathway	73	18	7.02	+	0.000366
T cell activation	102	22	9.82	+	0.000531
Insulin/IGF pathway-protein kinase B signaling cascade	89	20	8.56	+	0.000567
Insulin/IGF pathway-mitogen activated protein kinase kinase/MAP kinase cascade	35	11	3.37	+	0.000741
5HT2 type receptor mediated signaling pathway	69	16	6.64	+	0.0014
Heterotrimeric G-protein signaling pathway-Gq alpha and Go alpha mediated pathway	134	25	12.89	+	0.00173
Ionotropic glutamate receptor pathway	54	13	5.2	+	0.00275
Thyrotropin-releasing hormone receptor signaling pathway	62	14	5.97	+	0.0034
Ubiquitin proteasome pathway	70	15	6.74	+	0.00401
Interleukin signaling pathway	161	27	15.49	+	0.00484
Apoptosis signaling pathway	123	22	11.84	+	0.00507
Histamine H1 receptor mediated signaling pathway	47	11	4.52	+	0.00684
Muscarinic acetylcholine receptor 1 and 3 signaling pathway	61	13	5.87	+	0.00736
Cytoskeletal regulation by Rho GTPase	98	18	9.43	+	0.00818
Endothelin signaling pathway	91	17	8.76	+	0.00854
(a # - number of genes, expected - the number of genes expected in the list for this PANTHER category, based on the reference list, +/- - Over representation of a category is denoted by a + sign and under representation by a – sign)
