# Supplementary material for: Cooperative and individualistic functions of the microRNAs in the miR-23a~27a~24-2 cluster and its implication in human diseases
Source: Mol Cancer. 2010 Sep 3;9:232. doi: 10.1186/1476-4598-9-232 (PMC2940846; doi:10.1186/1476-4598-9-232)
Supplement: Additional file 4 — Enriched pathways from GeneCodis analysis. This file contains the list of enriched pathways obtained using GeneCodis analysis that satisfies the criteria of p-value < 0.01. [file 1476-4598-9-232-S4.XLS]

## Sheet: Sheet1
Additional File 4: Enriched pathways from Genecodis analysisa
This file contains the list of enriched pathways obtained using GeneCodis analysis that satisfies the criteria of p-value < 0.01.
Genes	NGR	NG	Hyp	Hyp*	Annotations
67 genes	325(29095)	67(1828)	4.0776e-18	6.60572e-16	Pathways in cancer
57 genes	265(29095)	57(1828)	1.73168e-16	1.40266e-14	MAPK signaling pathway
40 genes	198(29095)	40(1828)	4.20922e-11	2.27298e-09	Focal adhesion
31 genes	129(29095)	31(1828)	6.64114e-11	2.68966e-09	Axon guidance
23 genes	74(29095)	23(1828)	7.27419e-11	2.35684e-09	Adherens junction
41 genes	210(29095)	41(1828)	7.40503e-11	1.99936e-09	Regulation of actin cytoskeleton
29 genes	130(29095)	29(1828)	1.76229e-09	4.07844e-08	Tight junction
28 genes	124(29095)	28(1828)	2.49743e-09	5.05729e-08	Neurotrophin signaling pathway
31 genes	150(29095)	31(1828)	3.54828e-09	6.3869e-08	Wnt signaling pathway
20 genes	70(29095)	20(1828)	6.43248e-09	1.04206e-07	Renal cell carcinoma
22 genes	87(29095)	22(1828)	1.38376e-08	2.0379e-07	ErbB signaling pathway
33 genes	183(29095)	33(1828)	3.90614e-08	5.27329e-07	Endocytosis
24 genes	108(29095)	24(1828)	4.68134e-08	5.83367e-07	T cell receptor signaling pathway
19 genes	75(29095)	19(1828)	1.28442e-07	1.48625e-06	Chronic myeloid leukemia
20 genes	84(29095)	20(1828)	1.82703e-07	1.9732e-06	Colorectal cancer
16 genes	56(29095)	16(1828)	2.07825e-07	2.10422e-06	Acute myeloid leukemia
17 genes	63(29095)	17(1828)	2.17711e-07	2.07466e-06	Glioma
21 genes	94(29095)	21(1828)	2.89375e-07	2.60437e-06	Fc gamma R-mediated phagocytosis
20 genes	89(29095)	20(1828)	4.98722e-07	4.25226e-06	Prostate cancer
21 genes	98(29095)	21(1828)	6.06249e-07	4.91062e-06	GnRH signaling pathway
13 genes	42(29095)	13(1828)	1.03976e-06	8.021e-06	Aldosterone-regulated sodium reabsorption
17 genes	72(29095)	17(1828)	1.69803e-06	1.25037e-05	Pancreatic cancer
24 genes	135(29095)	24(1828)	3.45949e-06	2.43668e-05	Insulin signaling pathway
23 genes	134(29095)	23(1828)	1.00337e-05	6.77273e-05	Ubiquitin mediated proteolysis
19 genes	99(29095)	19(1828)	1.13054e-05	7.3259e-05	Melanogenesis
15 genes	68(29095)	15(1828)	1.65449e-05	0.000103087	Long-term potentiation
9 genes	26(29095)	9(1828)	1.75625e-05	0.000105375	Glycosphingolipid biosynthesis - lacto and neolacto series
28 genes	188(29095)	28(1828)	1.88427e-05	0.000109019	Chemokine signaling pathway
17 genes	86(29095)	17(1828)	2.15665e-05	0.000120475	TGF-beta signaling pathway
13 genes	54(29095)	13(1828)	2.22417e-05	0.000120105	Non-small cell lung cancer
15 genes	70(29095)	15(1828)	2.38942e-05	0.000124866	Melanoma
19 genes	112(29095)	19(1828)	6.78392e-05	0.000343436	Vascular smooth muscle contraction
10 genes	37(29095)	10(1828)	6.7952e-05	0.000333583	SNARE interactions in vesicular transport
14 genes	68(29095)	14(1828)	7.0585e-05	0.000336317	Epithelial cell signaling in Helicobacter pylori infection
15 genes	78(29095)	15(1828)	9.00422e-05	0.000416767	Fc epsilon RI signaling pathway
15 genes	84(29095)	15(1828)	0.000214147	0.000963661	Small cell lung cancer
24 genes	175(29095)	24(1828)	0.000262643	0.00114995	Calcium signaling pathway
32 genes	264(29095)	32(1828)	0.00028867	0.00123065	Cytokine-cytokine receptor interaction
15 genes	88(29095)	15(1828)	0.000362343	0.00150512	Gap junction
17 genes	109(29095)	17(1828)	0.000449724	0.00182138	Oocyte meiosis
10 genes	47(29095)	10(1828)	0.000568564	0.00224652	Type II diabetes mellitus
17 genes	113(29095)	17(1828)	0.00068768	0.00265248	Leukocyte transendothelial migration
14 genes	85(29095)	14(1828)	0.000801215	0.00301853	Progesterone-mediated oocyte maturation
12 genes	68(29095)	12(1828)	0.000994262	0.00357934	p53 signaling pathway
12 genes	68(29095)	12(1828)	0.000994262	0.00357934	Glycerophospholipid metabolism
10 genes	52(29095)	10(1828)	0.00130512	0.00459629	Endometrial cancer
29 genes	254(29095)	29(1828)	0.0013999	0.0048252	Neuroactive ligand-receptor interaction
7 genes	29(29095)	7(1828)	0.00175007	0.00590649	Thyroid cancer
20 genes	155(29095)	20(1828)	0.00175345	0.00579712	Jak-STAT signaling pathway
10 genes	54(29095)	10(1828)	0.00176139	0.00570689	Vibrio cholerae infection
12 genes	74(29095)	12(1828)	0.00211767	0.00672673	Phosphatidylinositol signaling system
12 genes	75(29095)	12(1828)	0.00237965	0.00741353	VEGF signaling pathway
(a NGR = Number of annotated genes in the reference list (Total number of genes in the reference list); NG = Number of annotated genes in the input list (Total number of genes in the input list); Hyp = Hypergeometric pValue; Hyp* = Corrected hypergeometric pValue
